# Supplementary material for: Reconstruction of the Cytokine Signaling in Lysosomal Storage Diseases by Literature Mining and Network Analysis
Source: Front Cell Dev Biol. 2021 Aug 20;9:703489. doi: 10.3389/fcell.2021.703489 (PMC8417786; doi:10.3389/fcell.2021.703489)
Supplement: Supplementary Table 1 — Selected GD and FD transcriptomic and proteomic datasets. [file Table_1.xlsx]

## Sheet: omics datasets
disease	omics type	source	daatset identifier	pmid	organism	technology	tissue	tested condition
Gacucher Disease	transcriptomics	NCBI GEO	GSE142144	NA	Drosophila melanogaster	Expression profiling by high throughput sequencing	head;body	WT, GBA1a and GBA1b mutated drosophila
Gacucher Disease	transcriptomics	NCBI GEO	GSE142485	32831144	Mus musculus	Expression profiling by high throughput sequencing	brain	Conduritol β epoxide and Sindbis virus treatment and control in a neuronal GD mouse model
Gacucher Disease	transcriptomics	NCBI GEO	GSE150266	32892753	Mus musculus	Expression profiling by high throughput sequencing	brain	Conduritol β epoxide (CBE) treatment in WT and MyTrMaSt null mouse model
Gacucher Disease	transcriptomics	NCBI GEO	GSE151133	32743826	Mus musculus	Expression profiling by high throughput sequencing	brain	control mouse, CBE injected mouse and CBE+GZ-667161 injected mouse
Gacucher Disease	transcriptomics	NCBI GEO	GSE157987	NA	Mus musculus	Expression profiling by high throughput sequencing	brain	control mouse, GD3 mouse model, CBE injected mouse
Gacucher Disease	transcriptomics	NCBI GEO	GSE157991	NA	Mus musculus	Expression profiling by high throughput sequencing	microglia	control mouse, GD3 mouse model, CBE injected mouse
Gacucher Disease	transcriptomics	NCBI GEO	GSE21899	NA	Homo sapiens	Expression profiling by array	cultured fibroblasts	Controls and patients
Gacucher Disease	transcriptomics	NCBI GEO	GSE23086	20962279;22588172	Mus musculus	Expression profiling by array	liver; spleen	GD1 mouse model and control
Gacucher Disease	transcriptomics	NCBI GEO	GSE23408	21223590	Mus musculus	Expression profiling by array	lung; liver	2 mouse models and controls; 4 time points
Gacucher Disease	transcriptomics	NCBI GEO	GSE25756	15589115	Homo sapiens	Expression profiling by SAGE	brain	GD2 eight month old female
Gacucher Disease	transcriptomics	NCBI GEO	GSE41243	23118351	Homo sapiens	Expression profiling by array	iPSc	iPSc WT and GD iPSc
Gacucher Disease	transcriptomics	NCBI GEO	GSE44641 superseries	24124461	Mus musculus	Expression profiling by array	spleen; liver; lung	GD mouse model injected with imiglucerase or velaglucerase alfa
Gacucher Disease	transcriptomics	NCBI GEO	GSE44675 superseries	24124461	Mus musculus	Expression profiling by array; Expression profiling by high throughput sequencing	spleen; liver; lung	GD mouse model injected with imiglucerase or velaglucerase alfa
Gacucher Disease	transcriptomics	NCBI GEO	GSE46866	27175482	Mus musculus	Expression profiling by array	brain	GD mouse models +/- and -/-
Gacucher Disease	transcriptomics	NCBI GEO	GSE67375 superseries	26420838	Mus musculus	Expression profiling by array; Expression profiling by high throughput sequencing; Non-coding RNA profiling by array; Non-coding RNA profiling by high throughput sequencing	brain	wild type and 4L;C* an d Isofagamine treated mouse models
Gacucher Disease	transcriptomics	NCBI GEO	GSE78757	27568557; 27234572	Mus musculus	Expression profiling by array	brain cortex	C57BL/6JOlaHsd, SV129, C3H, FVB mice were i.p. treated with PBS or CBE 25mg/kg day from postnatal day 8-18.
Gacucher Disease	transcriptomics	NCBI GEO	GSE124283	30988500	Homo sapiens	Expression profiling by array	cultured fibroblasts	5 GD patients
Gacucher Disease	proteomics	Omics DI	PXD001598	27642553	Homo sapiens	mass spectometry	spleen	GD and controls
Gacucher Disease	proteomics	Omics DI	PXD001654	25775479	Homo sapiens	mass spectometry	cerebrospinal fluid	neuronopathic GD
Gacucher Disease	proteomics	NCBI PubMed	NA	32822875	Homo sapiens	mass spectometry	exosome	GD and controls
Gacucher Disease	proteomics	NCBI PubMed	NA	32409598	Homo sapiens	mass spectometry	serum	GD and controls
Fabry Disease	transcriptomics	NCBI GEO	GSE164941	NA	Homo sapiens	Expression profiling by array	kidney organoids	FD and WT
Fabry Disease	transcriptomics	NCBI GEO	GSE112895	31883529	Mus musculus	Expression profiling by high throughput sequencing	microglia	FD and controls
Fabry Disease	transcriptomics	NCBI GEO	GSE110645	30013462	Mus musculus	Expression profiling by array	Prefrontal Cortex	FD and controls
Fabry Disease	transcriptomics	NCBI GEO	GSE104625	29422837	Mus musculus	Expression profiling by array	dorsal root ganglia	FD and controls
