# Supplementary material for: Reconstruction of the Cytokine Signaling in Lysosomal Storage Diseases by Literature Mining and Network Analysis
Source: Front Cell Dev Biol. 2021 Aug 20;9:703489. doi: 10.3389/fcell.2021.703489 (PMC8417786; doi:10.3389/fcell.2021.703489)
Supplement: Supplementary Table 3 — Selected sentences from FD literature. [file Table_3.xlsx]

## Sheet: FD sentences
sentence	human/animals	tissue/cell	from_context	verb	to_context	section	article title	journal title	cytokines	fabry terms	genes terms	metabolites terms	pmid	cyted_by	date_published	PubMed
However, α-galactosidase A treatment enhanced TNF-α-induced ICAM-1 expression (Fig. 4E).	NA	NA	α-galactosidase A	enhanced	TNF-α	body_results	Globotriaosylceramide induces oxidative stress and up-regulates cell adhesion molecule expression in Fabry disease endothelial cells.////Globotriaosylceramide induces oxidative stress and up-regulates cell adhesion molecule expression in Fabry disease endothelial cells.	Molecular genetics and metabolism	TNF		α-galactosidase A		18707907	49	2008-11-06	https://pubmed.ncbi.nlm.nih.gov/?term=18707907
( B ) RT-qPCR of HES , TGFβ , Col , FN1 expression, normalized against ACTB expression in control and Fabry patient urine-derived cells (mean ± SEM, n = 5 patients and 11 controls, 2-Way ANOVA with Sidak multiple comparisons testing, p-values: COL4: 0,2940; FN1: 0,9965; HES1: 0,9849; TGFß1: > 0,9999).	patients	urine	TGFβ	normalized	Fabry patient	figure_captions	Urine-derived cells: a promising diagnostic tool in Fabry disease patients.////Urine-derived cells: a promising diagnostic tool in Fabry disease patients.	Scientific reports	Transforming Growth Factor beta	Fabry patient			30038331	8	2018-07-01	https://pubmed.ncbi.nlm.nih.gov/?term=30038331
( D–F ) Immunoblotting analysis of TGF-β, EMT markers, and phosphorylation of PI3K/AKT following lyso-Gb3 (200 nM and 400 nM) treatment of HK2 cells for 72 h. Panels ( A–F ) show a representative experiment (right panel), and data are presented as mean ± SEM, n = 3.	in vitro	HK2 cells	TGF-β	following	lyso-Gb3	figure_captions	Epithelial-Mesenchymal Transition in Kidney Tubular Epithelial Cells Induced by Globotriaosylsphingosine and Globotriaosylceramide.////Epithelial-Mesenchymal Transition in Kidney Tubular Epithelial Cells Induced by Globotriaosylsphingosine and Globotriaosylceramide.	PloS one	Transforming Growth Factor beta			lyso-Gb3	26291612	5	2015-01-01	https://pubmed.ncbi.nlm.nih.gov/?term=26291612
(a) TNFα-activated HUVECs were incubated at 37°C for 1 h with Texas-Red dextran to label lysosomes, followed by incubation with FITC-labeled anti-ICAM/α-Gal NCs for 1 hour at 37°C.	in vitro	HUVEC cells	TNFα	followed	α-Gal	figure_captions	Enhanced endothelial delivery and biochemical effects of α-galactosidase by ICAM-1-targeted nanocarriers for Fabry disease.////Enhanced endothelial delivery and biochemical effects of a-galactosidase by ICAM-1-targeted nanocarriers for Fabry disease.	Journal of controlled release : official journal of the Controlled Release Society	TNF		α-Gal		21047542	39	2011-02-01	https://pubmed.ncbi.nlm.nih.gov/?term=21047542
(a) TNFα-activated HUVECs were incubated at 37°C for 16 h with fluorescent NBD-Gb3 and control cell medium or medium containing DGJ to inhibit endogenous αGal.	in vitro	HUVEC cells	TNFα	fluorescent////incubated////inhibit	Gb3////αGal	figure_captions	Enhanced endothelial delivery and biochemical effects of α-galactosidase by ICAM-1-targeted nanocarriers for Fabry disease.////Enhanced endothelial delivery and biochemical effects of a-galactosidase by ICAM-1-targeted nanocarriers for Fabry disease.	Journal of controlled release : official journal of the Controlled Release Society	TNF		αGal	Gb3	21047542	39	2011-02-01	https://pubmed.ncbi.nlm.nih.gov/?term=21047542
(C) Increase of LC3-II in Fabry podocytes after stimulation of podocytes with IL-1ß in Fabry podocytes, shown by Western blot.	in vitro	podocytes	IL-1ß	stimulation	Fabry	figure_captions	Dysregulated autophagy contributes to podocyte damage in Fabry's disease.////Dysregulated autophagy contributes to podocyte damage in Fabry's disease.	PloS one	IL1B	Fabry			23691056	37	2013-01-01	https://pubmed.ncbi.nlm.nih.gov/?term=23691056
(d) Down-regulation of SMAD2 signaling in FD-VECs by TGF-β inhibition.	NA	NA	FD	signaling////TGF-β	TGF-β	figure_captions	Enhanced thrombospondin-1 causes dysfunction of vascular endothelial cells derived from Fabry disease-induced pluripotent stem cells.	EBioMedicine	Transforming Growth Factor beta	FD			31981984		2020-02-01	https://pubmed.ncbi.nlm.nih.gov/?term=31981984
(E) Effect of α-Gal A treatment on ICAM-1 expression in the presence and absence of TNF-α stimulation.	NA	NA	α-Gal A	treatment	TNF-α	figure_captions	Globotriaosylceramide induces oxidative stress and up-regulates cell adhesion molecule expression in Fabry disease endothelial cells.////Globotriaosylceramide induces oxidative stress and up-regulates cell adhesion molecule expression in Fabry disease endothelial cells.	Molecular genetics and metabolism	TNF		α-Gal A		18707907	49	2008-11-01	https://pubmed.ncbi.nlm.nih.gov/?term=18707907
(F) Western blot analysis shows increased phosphorylation of p38 (Thr180/Tyr182) as well as increased protein expression of p38 in Il-1β-stimulated Fabry podocytes.	in vitro	podocytes	Il-1β	stimulated	Fabry	figure_captions	Dysregulated autophagy contributes to podocyte damage in Fabry's disease.////Dysregulated autophagy contributes to podocyte damage in Fabry's disease.	PloS one	IL1B	Fabry			23691056	37	2013-01-01	https://pubmed.ncbi.nlm.nih.gov/?term=23691056
(pAdj) in 2-month-old Fabry disease (FD), 7-week-old Niemann-Pick type C1 (NPC1), 3-month-old amyotrophy lateral sclerosis (SOD1), 16-month-old App-Ps1 (AD), and 2-month-old mucolipidsosis type IV (MLIV) microglia isolated from mouse brain b IBA1 and CCL5 double staining in hippocampi.	patients	brain	Fabry disease////FD	staining	CCL5	figure_captions	Unique molecular signature in mucolipidosis type IV microglia.	Journal of neuroinflammation	CCL5	Fabry disease////FD			31883529	2	2019-12-01	https://pubmed.ncbi.nlm.nih.gov/?term=31883529
(TGF-β1) and vascular endothelial growth factor (VEGF) is associated with the renal pathogenesis of Fabry disease.	NA	NA	TGF-β1	associated	Fabry disease	abstracts	Possible role of transforming growth factor-β1 and vascular endothelial growth factor in Fabry disease nephropathy.////Possible role of transforming growth factor-b1 and vascular endothelial growth factor in Fabry disease nephropathy.	International journal of molecular medicine	TGFB1	Fabry disease			23007467	11	2012-12-01	https://pubmed.ncbi.nlm.nih.gov/?term=23007467
(Thr 202/Tyr204) and of p42/44 protein levels in Il-1β-stimulated Fabry podocytes compared to control podocytes.	NA	podocytes	Il-1β	stimulated	Fabry	figure_captions	Dysregulated autophagy contributes to podocyte damage in Fabry's disease.////Dysregulated autophagy contributes to podocyte damage in Fabry's disease.	PloS one	IL1B	Fabry			23691056	37	2013-01-01	https://pubmed.ncbi.nlm.nih.gov/?term=23691056
) A third possibility is that soluble metabolites, such as globotriaosylsphingosine (Lyso-Gb3), because of their presence either in the extracellular milieu or inside the cell, may elicit stress responses in podocytes, leading to the expression of receptors for cytokines, such as the macrophage migration inhibition factor (MIF) receptor CD74 or secretion of cytokines, such as TGFβ1, which, in tur…	NA	NA	cytokines////globotriaosylsphingosine////Lyso-Gb3////MIF	elicit////receptor	cytokines////MIF////TGFβ1	figure_captions	Fabry disease: the many faces of a single disorder.////Fabry disease: the many faces of a single disorder.	Clinical kidney journal	MIF////TGFB1////x_cytokine			globotriaosylsphingosine////Lyso-Gb3	26019811		2012-10-01	https://pubmed.ncbi.nlm.nih.gov/?term=26019811
7 Data on untreated FD are limited; however, previous studies have demonstrated an increase in LV mass in untreated FD.^27,28 Using multiparametric mapping, our group and others have previously shown that T1 is low in FD, even in LVH-negative patients.^8,14,29 We have also previously demonstrated that LGE in FD without thinning is likely inflammation using T2 mapping and troponin,^10 which is fur…	NA	NA	FD	is	interleukin-6////TNF////tumor necrosis factor	body_discussion	Myocardial Storage, Inflammation, and Cardiac Phenotype in Fabry Disease After One Year of Enzyme Replacement Therapy.	Circulation. Cardiovascular imaging	IL6////TNF////Tumor Necrosis Factors	FD			31826677	1	2019-12-01	https://pubmed.ncbi.nlm.nih.gov/?term=31826677
A probable microRNAs regulation not mediated by TGF-β should be considered or TGF- β has a different effect in FD than in other nephropathies on microRNAs regulation.	NA	NA	TGF	has	FD	abstracts	Variables Associated with a Urinary MicroRNAs Excretion Profile Indicative of Renal Fibrosis in Fabry Disease Patients.////Variables Associated with a Urinary MicroRNAs Excretion Profile Indicative of Renal Fibrosis in Fabry Disease Patients.	International journal of chronic diseases	Transforming Growth Factor	FD			31341885	1	2019-01-01	https://pubmed.ncbi.nlm.nih.gov/?term=31341885
Alternatively, serum IL-18 level may be an ideal biomarker for revealing Fabry-associated cardiac manifestations with high sensitivity, specifically for monitoring progressive LVH in FC patients undergoing ERT.	patients	serum	IL-18	be biomarker	Fabry	body_results	Interleukin-18 deteriorates Fabry cardiomyopathy and contributes to the development of left ventricular hypertrophy in Fabry patients with GLA IVS4+919 G>A mutation.////Interleukin-18 deteriorates Fabry cardiomyopathy and contributes to the development of left ventricular hypertrophy in Fabry patients with GLA IVS4+919 G>A mutation.	Oncotarget	IL18	Fabry			27888626	8	2016-12-01	https://pubmed.ncbi.nlm.nih.gov/?term=27888626
Although the present work is a case report, it could be hypothesized that one of the harmful Lyso-Gb3 effects could be the miRNAs regulation through changes in TGF-β expression.	NA	NA	Lyso-Gb3	be regulation	TGF-β	abstracts	High Lyso-Gb3 Plasma Levels Associated with Decreased miR-29 and miR-200 Urinary Excretion in Young Non-Albuminuric Male Patient with Classic Fabry Disease.////High Lyso-Gb3 Plasma Levels Associated with Decreased miR-29 and miR-200 Urinary Excretion in Young Non-Albuminuric Male Patient with Classic Fabry Disease.	Case reports in nephrology	Transforming Growth Factor beta			Lyso-Gb3	30733880	2	2019-01-01	https://pubmed.ncbi.nlm.nih.gov/?term=30733880
Although there was no statistical significance, the expression level of TGF-β was increased by SCDase-treated Gb3.	NA	NA	TGF-β	increased	Gb3	body_results	Epithelial-Mesenchymal Transition in Kidney Tubular Epithelial Cells Induced by Globotriaosylsphingosine and Globotriaosylceramide.////Epithelial-Mesenchymal Transition in Kidney Tubular Epithelial Cells Induced by Globotriaosylsphingosine and Globotriaosylceramide.	PloS one	Transforming Growth Factor beta			Gb3	26291612	5	2015-01-01	https://pubmed.ncbi.nlm.nih.gov/?term=26291612
Blocking of TGF-β was shown to reverse the effect of Gb3 treatment and lyso-Gb3 treatment on the EMT markers.	NA	NA	Gb3////TGF-β	reverse////treatment	Gb3////lyso-Gb3	body_results	Epithelial-Mesenchymal Transition in Kidney Tubular Epithelial Cells Induced by Globotriaosylsphingosine and Globotriaosylceramide.////Epithelial-Mesenchymal Transition in Kidney Tubular Epithelial Cells Induced by Globotriaosylsphingosine and Globotriaosylceramide.	PloS one	Transforming Growth Factor beta			Gb3////lyso-Gb3	26291612	5	2015-01-01	https://pubmed.ncbi.nlm.nih.gov/?term=26291612
BNP , MR ‐pro ANP , TNF , TNFR 1, TNFR 2, MMP ‐2, MMP ‐8, galectin‐1, and galectin‐3 are significantly elevated in FD patients with CKD .	patients	NA	TNF////TNFR 1////TNFR 2	elevated	FD	figure_captions	Elevated Inflammatory Plasma Biomarkers in Patients With Fabry Disease: A Critical Link to Heart Failure With Preserved Ejection Fraction.////Elevated Inflammatory Plasma Biomarkers in Patients With Fabry Disease: A Critical Link to Heart Failure With Preserved Ejection Fraction.	Journal of the American Heart Association	TNF////TNFRSF1B	FD			30571380	8	2018-11-01	https://pubmed.ncbi.nlm.nih.gov/?term=30571380
CAC adhesion to TNF-a pre-stimulated HUVECs and tube formation was impaired by alpha-Gal knockdown.	in vitro	HUVEC cells	TNF-a	impaired	alpha-Gal	abstracts	Pathologic endothelial response and impaired function of circulating angiogenic cells in patients with Fabry disease.////Pathologic endothelial response and impaired function of circulating angiogenic cells in patients with Fabry disease.	Basic research in cardiology	TNF		alpha-Gal		23184391	3	2013-01-01	https://pubmed.ncbi.nlm.nih.gov/?term=23184391
Compared with the wild-type tissues, the expression levels of COL15A1 , IL4 and MYH11 were significantly upregulated in the Fabry mouse kidney tissues.	mouse model	kidney	IL4	upregulated	Fabry mouse	body_results	Substrate-specific gene expression profiles in different kidney cell types are associated with Fabry disease.////Substrate-specific gene expression profiles in different kidney cell types are associated with Fabry disease.	Molecular medicine reports	IL4	Fabry mouse			26135632	2	2015-10-01	https://pubmed.ncbi.nlm.nih.gov/?term=26135632
Correlation between interleukin-6 promoter and C-reactive protein (CRP) polymorphisms and CRP levels with the Mainz Severity Score Index for Fabry disease.	NA	NA	interleukin-6	promoter	Fabry disease	titles	Correlation between interleukin-6 promoter and C-reactive protein (CRP) polymorphisms and CRP levels with the Mainz Severity Score Index for Fabry disease.////Correlation between interleukin-6 promoter and C-reactive protein (CRP) polymorphisms and CRP levels with the Mainz Severity Score Index for Fabry disease.	Journal of inherited metabolic disease	IL6	Fabry disease			18172744	8	2008-02-01	https://pubmed.ncbi.nlm.nih.gov/?term=18172744
Cytokines IL-4, IL-8 and TNF-α are significantly elevated (p = 0.012, 0.033 and 0.0291, respectively) in FD subjects with IRRs when compared to control group (Figure 3A–C), indicating the degranulation of mast cells upon exposure to recombinant protein.	patients	NA	IL-4////IL-8////TNF-α	elevated	FD	body_results	The Interaction of Innate and Adaptive Immunity and Stabilization of Mast Cell Activation in Management of Infusion Related Reactions in Patients with Fabry Disease.	International journal of molecular sciences	CXCL8////IL4////TNF	FD			33003611		2020-09-01	https://pubmed.ncbi.nlm.nih.gov/?term=33003611
Effect of late administration of GLA or a combination of GLA and LOXBlock-1 on I, the secretion of (A ) 12(S)-HETE, ( B ) 15(S)-HETE, and the relative expression ratio of ( C ) MCP-1	NA	NA	GLA	administration	MCP-1	figure_captions	Inhibition of Arachidonate 12/15-Lipoxygenase Improves α-Galactosidase Efficacy in iPSC-Derived Cardiomyocytes from Fabry Patients.////Inhibition of Arachidonate 12/15-Lipoxygenase Improves a-Galactosidase Efficacy in iPSC-Derived Cardiomyocytes from Fabry Patients.	International journal of molecular sciences	CCL2		GLA		29772700	1	2018-05-01	https://pubmed.ncbi.nlm.nih.gov/?term=29772700
Elevated interleukin-6 (IL-6) plasma levels and C-reactive protein (CRP) serum levels are associated with increased risk and worse outcome of ischaemic events, a serious prognostic sign in Fabry disease.	patients	serum	IL-6////interleukin-6	associated	Fabry disease	abstracts	Correlation between interleukin-6 promoter and C-reactive protein (CRP) polymorphisms and CRP levels with the Mainz Severity Score Index for Fabry disease.////Correlation between interleukin-6 promoter and C-reactive protein (CRP) polymorphisms and CRP levels with the Mainz Severity Score Index for Fabry disease.	Journal of inherited metabolic disease	IL6	Fabry disease			18172744	8	2008-02-01	https://pubmed.ncbi.nlm.nih.gov/?term=18172744
Even in normal human podocytes, lyso-Gb3 increases the expression of the fibrogenic cytokine transforming growth factor β1	NA	podocytes	lyso-Gb3	increases	cytokine////transforming growth factor β1	body_introduction	Substrate-specific gene expression profiles in different kidney cell types are associated with Fabry disease.////Substrate-specific gene expression profiles in different kidney cell types are associated with Fabry disease.	Molecular medicine reports	TGFB1////x_cytokine			lyso-Gb3	26135632	2	2015-10-01	https://pubmed.ncbi.nlm.nih.gov/?term=26135632
Even in normal human podocytes, lyso-Gb3 increases the expression of the fibrogenic cytokine transforming growth factor β1 (TGFβ1) in a dose- and time-dependent manner, and increases the synthesis of extracellular matrix (ECM) proteins, including fibronectin and type IV collagen, in a TGFβ1-dependent manner (6).	NA	podocytes	lyso-Gb3	increases	cytokine////TGFβ1////transforming growth factor β1	body_introduction	Substrate-specific gene expression profiles in different kidney cell types are associated with Fabry disease.////Substrate-specific gene expression profiles in different kidney cell types are associated with Fabry disease.	Molecular medicine reports	TGFB1////x_cytokine			lyso-Gb3	26135632	2	2015-10-01	https://pubmed.ncbi.nlm.nih.gov/?term=26135632
Expression of TGF-β and EMT markers such as N-cadherin and α-SMA induced by Gb3, was inhibited by α-gal A treatment in HK2 cells (Fig 4A).	in vitro	HK2 cells	Gb3////TGF-β	inhibited	α-gal A	body_results	Epithelial-Mesenchymal Transition in Kidney Tubular Epithelial Cells Induced by Globotriaosylsphingosine and Globotriaosylceramide.////Epithelial-Mesenchymal Transition in Kidney Tubular Epithelial Cells Induced by Globotriaosylsphingosine and Globotriaosylceramide.	PloS one	Transforming Growth Factor beta		α-gal A	Gb3	26291612	5	2015-01-01	https://pubmed.ncbi.nlm.nih.gov/?term=26291612
F4: Upregulation of IL-18 in Fabry patients carrying GLA IVS4+919 intron mutation .	patients	NA	Fabry patients////IL-18	carrying	GLA	figure_captions	Interleukin-18 deteriorates Fabry cardiomyopathy and contributes to the development of left ventricular hypertrophy in Fabry patients with GLA IVS4+919 G>A mutation.////Interleukin-18 deteriorates Fabry cardiomyopathy and contributes to the development of left ventricular hypertrophy in Fabry patients with GLA IVS4+919 G>A mutation.	Oncotarget	IL18	Fabry patients	GLA		27888626	8	2016-12-01	https://pubmed.ncbi.nlm.nih.gov/?term=27888626
Fabry patients with renal dysfunction (n=18, 26%) had higher levels of BNP, MR‐proANP, TNF,	patients	NA	Fabry patients	had	TNF	body_results	Elevated Inflammatory Plasma Biomarkers in Patients With Fabry Disease: A Critical Link to Heart Failure With Preserved Ejection Fraction.////Elevated Inflammatory Plasma Biomarkers in Patients With Fabry Disease: A Critical Link to Heart Failure With Preserved Ejection Fraction.	Journal of the American Heart Association	TNF	Fabry patients			30571380	8	2018-11-01	https://pubmed.ncbi.nlm.nih.gov/?term=30571380
Finally, for non-treated Fabry samples with non-classical phenotype, the significant correlations were IL-7 vs. REA (Corr = −0.76, p = 0.02), FGF2 vs. IL-7 (Corr = 0.1, p = 0.01).	patients	NA	Fabry	IL-7////were	FGF2////IL-7	body_results	A Proteomics-Based Analysis Reveals Predictive Biological Patterns in Fabry Disease.	Journal of clinical medicine	FGF2////IL7	Fabry			32370284	1	2020-05-01	https://pubmed.ncbi.nlm.nih.gov/?term=32370284
Finally, our data have illustrated the important role of IL-18 in Fabry-associated cardiac manifestations in Fabry patient carrying GLA IVS4+919 G>A mutation and identified the IL-18 pathway as a potential therapeutic option that should be further elucidated in animal studies and clinical cases of patients.	patients	NA	Fabry////Fabry patient////GLA////IL-18	associated////carrying////Fabry patient////identified	Fabry patient////GLA////IL-18	body_discussion	Interleukin-18 deteriorates Fabry cardiomyopathy and contributes to the development of left ventricular hypertrophy in Fabry patients with GLA IVS4+919 G>A mutation.////Interleukin-18 deteriorates Fabry cardiomyopathy and contributes to the development of left ventricular hypertrophy in Fabry patients with GLA IVS4+919 G>A mutation.	Oncotarget	IL18	Fabry////Fabry patient	GLA		27888626	8	2016-12-01	https://pubmed.ncbi.nlm.nih.gov/?term=27888626
First, we examined the circulatory IL-18 levels in 25 Fabry patients who carried IVS4+919 G>A mutation and have not developed left ventricular hypertrophy (LVH).	patients	blood	IL-18	examined	Fabry patients	body_results	Interleukin-18 deteriorates Fabry cardiomyopathy and contributes to the development of left ventricular hypertrophy in Fabry patients with GLA IVS4+919 G>A mutation.////Interleukin-18 deteriorates Fabry cardiomyopathy and contributes to the development of left ventricular hypertrophy in Fabry patients with GLA IVS4+919 G>A mutation.	Oncotarget	IL18	Fabry patients			27888626	8	2016-12-01	https://pubmed.ncbi.nlm.nih.gov/?term=27888626
Further approaches and clinical studies will be required to elucidate whether IL-18 also serves a critical role in the pathogenesis of Fabry cardiomyopathy in female patients.	patients	NA	IL-18	serves	Fabry	body_discussion	Interleukin-18 deteriorates Fabry cardiomyopathy and contributes to the development of left ventricular hypertrophy in Fabry patients with GLA IVS4+919 G>A mutation.////Interleukin-18 deteriorates Fabry cardiomyopathy and contributes to the development of left ventricular hypertrophy in Fabry patients with GLA IVS4+919 G>A mutation.	Oncotarget	IL18	Fabry			27888626	8	2016-12-01	https://pubmed.ncbi.nlm.nih.gov/?term=27888626
Further studies showed COL4 , FN1 , HES1 , and TGFβ1 gene expression levels to be elevated in immortalized human podocytes in response to lyso-Gb3 in vitro^14 .	in vitro	podocytes	TGFβ1	elevated	lyso-Gb3	body_results	Urine-derived cells: a promising diagnostic tool in Fabry disease patients.////Urine-derived cells: a promising diagnostic tool in Fabry disease patients.	Scientific reports	TGFB1			lyso-Gb3	30038331	8	2018-07-01	https://pubmed.ncbi.nlm.nih.gov/?term=30038331
Gene expression studies revealed higher mRNA levels of CCL2, INF-γ, and Notch1 in FD fibroblasts compared to controls at baseline and after TNF incubation (p < .05 each), while TGF-β1 was higher in FD fibroblasts only after incubation with TNF (p < .05).	in vitro	fibroblasts	TGF-β1	was////was higher	FD////TNF	abstracts	Globotriaosylceramide-induced reduction of K_Ca 1.1 channel activity and activation of the Notch1 signaling pathway in skin fibroblasts of male Fabry patients with pain.	Experimental neurology	TGFB1////TNF	FD			31778662		2020-02-01	https://pubmed.ncbi.nlm.nih.gov/?term=31778662
Genotyping for IL-10[819C/T; -592C/A]; IL-1beta[+3954 C/T; -511C/T]; IL-1alpha[-889C/T]; and TNF-alpha[-308G/A] was performed in 76 patients and correlated with MSSI sub-scores and with enzyme (alpha-galactosidase A) levels.	patients	NA	TNF-alpha	correlated	alpha-galactosidase A	abstracts	An association study of inflammatory cytokine gene polymorphisms in Fabry disease.////An association study of inflammatory cytokine gene polymorphisms in Fabry disease.	European cytokine network	TNF		alpha-galactosidase A		17353161	7	2006-12-01	https://pubmed.ncbi.nlm.nih.gov/?term=17353161
However, TGF-β receptor inhibitor (TRI, SB525334) inhibited the activation of TGF-β and EMT markers in HK2 cells with Gb3 and lyso-Gb3 treatments.	in vitro	HK2 cells	TGF-β	activation////inhibited	Gb3////lyso-Gb3	abstracts	Epithelial-Mesenchymal Transition in Kidney Tubular Epithelial Cells Induced by Globotriaosylsphingosine and Globotriaosylceramide.////Epithelial-Mesenchymal Transition in Kidney Tubular Epithelial Cells Induced by Globotriaosylsphingosine and Globotriaosylceramide.	PloS one	Transforming Growth Factor beta			Gb3////lyso-Gb3	26291612	5	2015-01-01	https://pubmed.ncbi.nlm.nih.gov/?term=26291612
ICAM-1 expression in both HMaVECs and HMiVECs remained unchanged following Gb3 treatment with or without TNF-α stimulation (n = 4; p = NS, shown in data supplement Figure S6).	in vitro	HMaVEC and HMiVEC cells	Gb3	treatment	TNF-α	body_results	Globotriaosylsphingosine accumulation and not alpha-galactosidase-A deficiency causes endothelial dysfunction in Fabry disease.////Globotriaosylsphingosine accumulation and not alpha-galactosidase-A deficiency causes endothelial dysfunction in Fabry disease.	PloS one	TNF			Gb3	22558451	14	2012-01-01	https://pubmed.ncbi.nlm.nih.gov/?term=22558451
IL-18 nAb alone showed a moderate suppressive effect and the combination of alpha-galactosidase A plus IL-18 nAb synergistically suppressed these selected hypertrophy-associated genes (Supplemental Figure S1).	NA	NA	IL-18	showed	alpha-galactosidase A	body_results	Interleukin-18 deteriorates Fabry cardiomyopathy and contributes to the development of left ventricular hypertrophy in Fabry patients with GLA IVS4+919 G>A mutation.////Interleukin-18 deteriorates Fabry cardiomyopathy and contributes to the development of left ventricular hypertrophy in Fabry patients with GLA IVS4+919 G>A mutation.	Oncotarget	IL18		alpha-galactosidase A		27888626	8	2016-12-01	https://pubmed.ncbi.nlm.nih.gov/?term=27888626
Immunoblotting analysis of TGF-β, EMT markers, and phosphorylation of PI3K/AKT following Gb3 (30 μM and 45 μM) treatment of HK2 cells for 72 h. ( D–F ) Immunoblotting analysis of TGF-β, EMT markers, and phosphorylation of PI3K/AKT following lyso-Gb3 (200 nM and 400 nM) treatment of HK2 cells for 72 h. Panels ( A–F ) show a representative experiment (right panel), and data are presented as mean ± …	in vitro	HK2 cells	Gb3////TGF-β	following////treatment	Gb3////lyso-Gb3////TGF-β	figure_captions	Epithelial-Mesenchymal Transition in Kidney Tubular Epithelial Cells Induced by Globotriaosylsphingosine and Globotriaosylceramide.////Epithelial-Mesenchymal Transition in Kidney Tubular Epithelial Cells Induced by Globotriaosylsphingosine and Globotriaosylceramide.	PloS one	Transforming Growth Factor beta			Gb3////lyso-Gb3	26291612	5	2015-01-01	https://pubmed.ncbi.nlm.nih.gov/?term=26291612
Immunoblotting analysis revealed that TGF-β protein expression was significantly increased by α-gal A gene silencing by siRNA, while pooled negative control siRNA treatment had no detectable effect on TGF-β protein expression (Fig 7B).	NA	NA	TGF-β	increased	α-gal A	body_results	Epithelial-Mesenchymal Transition in Kidney Tubular Epithelial Cells Induced by Globotriaosylsphingosine and Globotriaosylceramide.////Epithelial-Mesenchymal Transition in Kidney Tubular Epithelial Cells Induced by Globotriaosylsphingosine and Globotriaosylceramide.	PloS one	Transforming Growth Factor beta		α-gal A		26291612	5	2015-01-01	https://pubmed.ncbi.nlm.nih.gov/?term=26291612
In addition, urinary Gb3 levels were positively correlated with IL-6, carbonyl groups, and MDA plasma levels [31], suggesting that proinflammatory and prooxidant states occur in Fabry disease, are correlated, and seem to be induced by Gb3.	NA	urine	Gb3	correlated	IL-6	body_nonstandard	Oxidative Stress and Cardiovascular-Renal Damage in Fabry Disease: Is There Room for a Pathophysiological Involvement?////Oxidative Stress and Cardiovascular-Renal Damage in Fabry Disease: Is There Room for a Pathophysiological Involvement?	Journal of clinical medicine	IL6			Gb3	30400144	4	2018-11-01	https://pubmed.ncbi.nlm.nih.gov/?term=30400144
In cultured human podocytes, lyso-Gb3 at concentrations encountered in the serum of Fabry patients increased ITGAV and ITGB3 mRNA levels within 3 to 6 h. This pattern of gene expression is similar to that previously observed for PLAUR (UPAR) gene expression but is in contrast to the delayed (24 h) upregulation of other markers of podocyte stress and mediators of injury, such as CD80, TGFβ1, CD74,…	in vitro	podocytes	lyso-Gb3	is	TGFβ1	abstracts	Lyso-Gb3 Increases αvβ3 Integrin Gene Expression in Cultured Human Podocytes in Fabry Nephropathy		TGFB1			lyso-Gb3	33203029		2020-11-13	https://pubmed.ncbi.nlm.nih.gov/?term=33203029
In cultured podocytes, Lyso-Gb3 induced the expression of tumor growth factor β1 (TGF-β1) by Notch1 activation and the expression of CD74 by activation of the macrophage migration inhibitory factor [103,106,107].	in vitro	podocytes	Lyso-Gb3	induced	macrophage migration inhibitory factor////TGF-β1	body_nonstandard	Biomarkers of Fabry Nephropathy: Review and Future Perspective.	Genes	MIF////TGFB1			Lyso-Gb3	32962051		2020-09-01	https://pubmed.ncbi.nlm.nih.gov/?term=32962051
In fact, increased constitutive expression and secretion of tumor necrosis factor alpha (TNF-α), interleukin (IL)-1β and IL-6 were observed in peripheral blood mononuclear cells (PBMC) from Fabry patients, in keeping with the finding of increased TNF-α and IL-6 plasma levels in Fabry disease [25, 31].	patients	PBMC	interleukin (IL)-1β////TNF-α////tumor necrosis factor alpha	expression////observed	Fabry disease////IL-6////interleukin (IL)-1β////TNF-α	body_nonstandard	The role of Immunity in Fabry Disease and Hypertension: A Review of a Novel Common Pathway.	High blood pressure & cardiovascular prevention : the official journal of the Italian Society of Hypertension	IL1B////IL6////TNF	Fabry disease			33047250		2020-12-01	https://pubmed.ncbi.nlm.nih.gov/?term=33047250
in FD fibroblasts compared to controls at baseline and after TNF incubation (p < .05 each), while TGF-β1 was higher in FD fibroblasts only after incubation with TNF (p < .05).	in vitro	fibroblasts	TGF-β1	was	FD////TNF	abstracts	Globotriaosylceramide-induced reduction of K_Ca 1.1 channel activity and activation of the Notch1 signaling pathway in skin fibroblasts of male Fabry patients with pain.	Experimental neurology	TGFB1////TNF	FD			31778662		2020-02-01	https://pubmed.ncbi.nlm.nih.gov/?term=31778662
In FD patients with LVH by cardiac MRI criteria (n=41, 60%), TNFR2, TNF, IL‐6, MMP‐2, and Lyso‐Gb_3 were significantly elevated ( P =0.045, 0.025, 0.001, 0.046, and 0.002, respectively)	patients	NA	FD////TNFR2	elevated	TNF	body_results	Elevated Inflammatory Plasma Biomarkers in Patients With Fabry Disease: A Critical Link to Heart Failure With Preserved Ejection Fraction.////Elevated Inflammatory Plasma Biomarkers in Patients With Fabry Disease: A Critical Link to Heart Failure With Preserved Ejection Fraction.	Journal of the American Heart Association	TNF////TNFRSF1B	FD			30571380	8	2018-11-01	https://pubmed.ncbi.nlm.nih.gov/?term=30571380
In human podocytes, lyso-Gb3 dose and time dependently increased the expression of TGF-b1, extracellular matrix proteins (fibronectin and type IV collagen) and CD74.	NA	podocytes	lyso-Gb3	increased	TGF	abstracts	Globotriaosylsphingosine actions on human glomerular podocytes: implications for Fabry nephropathy.////Globotriaosylsphingosine actions on human glomerular podocytes: implications for Fabry nephropathy.	Nephrology, dialysis, transplantation : official publication of the European Dialysis and Transplant Association - European Renal Association	Transforming Growth Factor			lyso-Gb3	20504837	48	2011-06-01	https://pubmed.ncbi.nlm.nih.gov/?term=20504837
In our GLA knockdown study, we only observed a moderate increase in IL-18 secretion by GLA knockdown at post-induction 30 days, but this secretion was indistinguishable among all groups with any given treatment at post-induction 60 days, a stage fully matured FC-iPSC-CMs that exhibited all FC-specific characteristics.	NA	NA	GLA////IL-18	observed////secretion	GLA////IL-18	body_discussion	Interleukin-18 deteriorates Fabry cardiomyopathy and contributes to the development of left ventricular hypertrophy in Fabry patients with GLA IVS4+919 G>A mutation.////Interleukin-18 deteriorates Fabry cardiomyopathy and contributes to the development of left ventricular hypertrophy in Fabry patients with GLA IVS4+919 G>A mutation.	Oncotarget	IL18		GLA		27888626	8	2016-12-01	https://pubmed.ncbi.nlm.nih.gov/?term=27888626
In particular, upregulation of TGF-β was more typically observed after lyso-Gb3 treatment than Gb3 treatment.	NA	NA	lyso-Gb3////TGF-β	observed////treatment	Gb3////lyso-Gb3	body_results	Epithelial-Mesenchymal Transition in Kidney Tubular Epithelial Cells Induced by Globotriaosylsphingosine and Globotriaosylceramide.////Epithelial-Mesenchymal Transition in Kidney Tubular Epithelial Cells Induced by Globotriaosylsphingosine and Globotriaosylceramide.	PloS one	Transforming Growth Factor beta			Gb3////lyso-Gb3	26291612	5	2015-01-01	https://pubmed.ncbi.nlm.nih.gov/?term=26291612
In peripheral blood mononuclear cells of FD patients, a pro-inflammatory cytokine expression profile was reported including elevated levels of interleukin 6 (IL-6) and IL-1β [42], which may both decrease neuronal serotonin levels resulting in depressive symptoms [43].	patients	PBMC	cytokine////FD	reported	cytokine////IL-6////interleukin 6	body_conclusions	Affective and cognitive behavior in the alpha-galactosidase A deficient mouse model of Fabry disease.////Affective and cognitive behavior in the alpha-galactosidase A deficient mouse model of Fabry disease.	PloS one	IL6////x_cytokine	FD			28662189	3	2017-01-01	https://pubmed.ncbi.nlm.nih.gov/?term=28662189
In the HK-2 epithelial cells, the mRNA expression levels of ADAMTS6 , BEST1 , IL4 and MYH11 were upregulated in the Gb3- and lyso-Gb3-treated epithelial cells, compared with the control cells (Fig. 3B).	in vitro	HK-2 epithelial cells	IL4	upregulated	Gb3////lyso-Gb3	body_results	Substrate-specific gene expression profiles in different kidney cell types are associated with Fabry disease.////Substrate-specific gene expression profiles in different kidney cell types are associated with Fabry disease.	Molecular medicine reports	IL4			Gb3////lyso-Gb3	26135632	2	2015-10-01	https://pubmed.ncbi.nlm.nih.gov/?term=26135632
In the kidney, Gb3 deposition is associated with the increased release of transforming growth factor beta and with epithelial-to-mesenchymal cell transition, leading to the over-expression of pro-fibrotic molecules and to renal fibrosis.	NA	kidney	Gb3	associated	transforming growth factor beta	abstracts	Contribution of inflammatory pathways to Fabry disease pathogenesis.////Contribution of inflammatory pathways to Fabry disease pathogenesis.	Molecular genetics and metabolism	Transforming Growth Factor beta			Gb3	28947349	19	2017-11-01	https://pubmed.ncbi.nlm.nih.gov/?term=28947349
In the present study, we have provided the evidences that IL-18 play a deteriorated role in Fabry-associated cardiomyopathy and LVH, and the combination of ERT and IL-18 neutralization exhibited a remarkable efficacy that reduced cardiomyocyte size and hypertrophy-associated genes in FC-iPSC-CMs.	in vitro	FC-iPSC-CMs	IL-18	play	Fabry	body_discussion	Interleukin-18 deteriorates Fabry cardiomyopathy and contributes to the development of left ventricular hypertrophy in Fabry patients with GLA IVS4+919 G>A mutation.////Interleukin-18 deteriorates Fabry cardiomyopathy and contributes to the development of left ventricular hypertrophy in Fabry patients with GLA IVS4+919 G>A mutation.	Oncotarget	IL18	Fabry			27888626	8	2016-12-01	https://pubmed.ncbi.nlm.nih.gov/?term=27888626
In vitro Gb3 stimulation of patient's peripheral blood mononuclear cells (PBMC) induced high amount production of inflammatory cytokine IL1-β, IL-6, IL-8, and TNF-α.	in vitro	PBMC	Gb3	induced	cytokine////IL-6////IL-8////IL1-β////TNF-α	abstracts	Fabry cardiomyopathy: Gb3-induced auto-reactive panmyocarditis requiring heart transplantation.	ESC heart failure	CXCL8////IL1B////IL6////TNF////x_cytokine			Gb3	32347011	1	2020-06-01	https://pubmed.ncbi.nlm.nih.gov/?term=32347011
Interestingly, Gb3 was shown to induce the same cytokine profile on normal monocyte-derived macrophages and dendritic cells, indicating that it could be responsible for triggering the proinflammatory events observed in Fabry disease, while the blockade of Toll-like receptor 4 (TLR4) prevented the Gb3-mediated production of TNF-α and IL-1β [31].	NA	NA	Gb3	induce////mediated	cytokine////IL-1β////TNF-α	body_nonstandard	The role of Immunity in Fabry Disease and Hypertension: A Review of a Novel Common Pathway.	High blood pressure & cardiovascular prevention : the official journal of the Italian Society of Hypertension	IL1B////TNF////x_cytokine			Gb3	33047250		2020-12-01	https://pubmed.ncbi.nlm.nih.gov/?term=33047250
Interestingly, in HMaVECs COX-2 expression was not affected by Gb3 irrespective of TNF-α stimulation (n = 7; p = NS, shown in data supplement Figure S5).	in vitro	HMaVEC cells	Gb3	stimulation	TNF-α	body_results	Globotriaosylsphingosine accumulation and not alpha-galactosidase-A deficiency causes endothelial dysfunction in Fabry disease.////Globotriaosylsphingosine accumulation and not alpha-galactosidase-A deficiency causes endothelial dysfunction in Fabry disease.	PloS one	TNF			Gb3	22558451	14	2012-01-01	https://pubmed.ncbi.nlm.nih.gov/?term=22558451
Interestingly, urinary Gb3 levels were positively correlated with the plasma levels of IL-6, carbonyl groups and MDA, suggesting a possible link between lyso-GB3 and oxidative stress [19].	NA	urine; plasma	Gb3	correlated	IL-6	body_discussion	Oxidative stress biomarkers in Fabry disease: is there a room for them?		IL6			Gb3	32719972		2020-07-27	https://pubmed.ncbi.nlm.nih.gov/?term=32719972
Interleukin-18 deteriorates Fabry cardiomyopathy and contributes to the development of left ventricular hypertrophy in Fabry patients with GLA IVS4+919 G>A mutation.	patients	NA	Fabry////Fabry patients////Interleukin-18	contributes////deteriorates	Fabry////Fabry patients////GLA	titles	Interleukin-18 deteriorates Fabry cardiomyopathy and contributes to the development of left ventricular hypertrophy in Fabry patients with GLA IVS4+919 G>A mutation.////Interleukin-18 deteriorates Fabry cardiomyopathy and contributes to the development of left ventricular hypertrophy in Fabry patients with GLA IVS4+919 G>A mutation.	Oncotarget	IL18	Fabry////Fabry patients	GLA		27888626	8	2016-12-01	https://pubmed.ncbi.nlm.nih.gov/?term=27888626
Interleukin-4 (IL-4), IL-8 and TNF-α were quantified in plasma from pre- and post-infusion blood samples from subjects with IRRs and compared to FD subjects who tolerate ERT.	patients	plasma	IL-4////IL-8////Interleukin-4////TNF-α	compared	FD	body_results	The Interaction of Innate and Adaptive Immunity and Stabilization of Mast Cell Activation in Management of Infusion Related Reactions in Patients with Fabry Disease.	International journal of molecular sciences	CXCL8////IL4////TNF	FD			33003611		2020-09-01	https://pubmed.ncbi.nlm.nih.gov/?term=33003611
It is therefore likely that although agalsidase-β treatment transiently reduces Gb3 accumulation, it does not affect TGF-β signaling in FD patients.	patients	NA	TGF-β	signaling	FD	body_discussion	Enhanced thrombospondin-1 causes dysfunction of vascular endothelial cells derived from Fabry disease-induced pluripotent stem cells.	EBioMedicine	Transforming Growth Factor beta	FD			31981984		2020-02-01	https://pubmed.ncbi.nlm.nih.gov/?term=31981984
Lyso-Gb3 had been previously shown to increase the expression or secretion of TGFβ1, CD74, Notch1 and MCP-1 in podocytes [14, 17].	NA	podocytes	Lyso-Gb3	increase	MCP-1////TGFβ1	body_discussion	Increased urinary CD80 excretion and podocyturia in Fabry disease.////Increased urinary CD80 excretion and podocyturia in Fabry disease.	Journal of translational medicine	CCL2////TGFB1			Lyso-Gb3	27733175	7	2016-10-01	https://pubmed.ncbi.nlm.nih.gov/?term=27733175
Lyso-GB3 induced TGFβ, invariant chain (CD74) and extracellular matrix (fibronectin and type IV collagen), all components involved in the fibrotic response encountered during kidney derailment [77].	NA	NA	Lyso-GB3	induced	TGFβ	body_nonstandard	Lyso-glycosphingolipids: presence and consequences.	Essays in biochemistry	Transforming Growth Factor beta			Lyso-GB3	32808655		2020-09-01	https://pubmed.ncbi.nlm.nih.gov/?term=32808655
More recently, proteomic studies demonstrated that VEGF receptor-2 in plasma of patients was significantly higher than controls and decreased after ERT^12 ; increased expression TGF-β1 and VEGF were found to be associated with the renal pathogenesis of Fabry mouse model^30 .	patients; mouse model	plasma	TGF-β1	associated	Fabry mouse	body_discussion	Circulating microRNAs in Fabry Disease.	Scientific reports	TGFB1	Fabry mouse			31649303	2	2019-10-01	https://pubmed.ncbi.nlm.nih.gov/?term=31649303
Neutralization of IL-18 plus conventional ERT treatment would be a beneficial synergistic approach for patients with progressive Fabry cardiomyopathy and poor response to ERT treatment, particularly in Fabry patients with IVS4+919 G>A mutation.	patients	NA	Fabry////IL-18	be approach////response	Fabry////Fabry patients	body_discussion	Interleukin-18 deteriorates Fabry cardiomyopathy and contributes to the development of left ventricular hypertrophy in Fabry patients with GLA IVS4+919 G>A mutation.////Interleukin-18 deteriorates Fabry cardiomyopathy and contributes to the development of left ventricular hypertrophy in Fabry patients with GLA IVS4+919 G>A mutation.	Oncotarget	IL18	Fabry////Fabry patients			27888626	8	2016-12-01	https://pubmed.ncbi.nlm.nih.gov/?term=27888626
No significant change was observed in Western blot analysis of phosphorylated p42/44 (Thr 202/Tyr204) and of p42/44 protein levels in Il-1β-stimulated Fabry podocytes compared to control podocytes.	in vitro	podocytes	Il-1β	stimulated	Fabry	figure_captions	Dysregulated autophagy contributes to podocyte damage in Fabry's disease.////Dysregulated autophagy contributes to podocyte damage in Fabry's disease.	PloS one	IL1B	Fabry			23691056	37	2013-01-01	https://pubmed.ncbi.nlm.nih.gov/?term=23691056
Notably, the serum IL-18 levels were highly paralleled with the progression of left ventricular hypertrophy in Fabry patients receiving ERT.	patients	serum	IL-18	paralleled	Fabry patients	abstracts	Interleukin-18 deteriorates Fabry cardiomyopathy and contributes to the development of left ventricular hypertrophy in Fabry patients with GLA IVS4+919 G>A mutation.////Interleukin-18 deteriorates Fabry cardiomyopathy and contributes to the development of left ventricular hypertrophy in Fabry patients with GLA IVS4+919 G>A mutation.	Oncotarget	IL18	Fabry patients			27888626	8	2016-12-01	https://pubmed.ncbi.nlm.nih.gov/?term=27888626
Our data show that TNF holds a crucial role in the pathophysiology of FD associated pain, which may open a novel perspective for analgesic treatment in FD pain.	NA	NA	TNF	holds////open	FD	abstracts	Tumor necrosis factor-α links heat and inflammation with Fabry pain.////Tumor necrosis factor-a links heat and inflammation with Fabry pain.	Molecular genetics and metabolism	TNF	FD			31221509	1	2019-07-01	https://pubmed.ncbi.nlm.nih.gov/?term=31221509
Our findings suggest FD patients can be treated with new drugs that can regulate TGF-beta signaling and/or TSP-1 expression.	patients	NA	FD	regulate	TGF-beta	body_nonstandard	Enhanced thrombospondin-1 causes dysfunction of vascular endothelial cells derived from Fabry disease-induced pluripotent stem cells.	EBioMedicine	Transforming Growth Factor beta	FD			31981984		2020-02-01	https://pubmed.ncbi.nlm.nih.gov/?term=31981984
Our hypothesis is that Fabry disease associated cellular alterations in tubular cells induce the production of TGF-β1, which mediate transdifferentiation of renal cells into myofibroblasts resulting in fibrosis of renal tissue.	NA	kidney	Fabry disease	induce	TGF-β1	abstracts	Pathogenesis of Fabry nephropathy: The pathways leading to fibrosis.	Molecular genetics and metabolism	TGFB1	Fabry disease			31718986		2020-02-01	https://pubmed.ncbi.nlm.nih.gov/?term=31718986
Our in vitro data using Fabry patient-derived iPSC platform indicated that low GLA expression only moderately elicited IL-18 secretion, suggesting that low GLA expression might not be the predominant factor that stimulates the IL-18 secretion.	in vitro	NA	Fabry patient	indicated	IL-18	body_results	Interleukin-18 deteriorates Fabry cardiomyopathy and contributes to the development of left ventricular hypertrophy in Fabry patients with GLA IVS4+919 G>A mutation.////Interleukin-18 deteriorates Fabry cardiomyopathy and contributes to the development of left ventricular hypertrophy in Fabry patients with GLA IVS4+919 G>A mutation.	Oncotarget	IL18	Fabry patient			27888626	8	2016-12-01	https://pubmed.ncbi.nlm.nih.gov/?term=27888626
Patients with FD had elevated plasma levels of BNP , MR -pro ANP , MMP -2, MMP -9, TNF , TNFR 1, TNFR 2, interleukin-6, galectin-1, globotriaosylsphingosine, and analogues.	patients	plasma	FD	elevated	globotriaosylsphingosine////interleukin-6////TNF////TNFR 1////TNFR 2	abstracts	Elevated Inflammatory Plasma Biomarkers in Patients With Fabry Disease: A Critical Link to Heart Failure With Preserved Ejection Fraction.////Elevated Inflammatory Plasma Biomarkers in Patients With Fabry Disease: A Critical Link to Heart Failure With Preserved Ejection Fraction.	Journal of the American Heart Association	IL6////TNF////TNFRSF1B	FD		globotriaosylsphingosine	30571380	8	2018-11-01	https://pubmed.ncbi.nlm.nih.gov/?term=30571380
Plasma TNFR 2, TNF , interleukin-6, MMP -2, and globotriaosylsphingosine were elevated in FD patients with left ventricular hypertrophy, whereas diastolic dysfunction correlated with higher BNP , MR -pro ANP , and MMP -2 levels.	patients	plasma	globotriaosylsphingosine////interleukin-6////TNF////TNFR 2	elevated	FD	abstracts	Elevated Inflammatory Plasma Biomarkers in Patients With Fabry Disease: A Critical Link to Heart Failure With Preserved Ejection Fraction.////Elevated Inflammatory Plasma Biomarkers in Patients With Fabry Disease: A Critical Link to Heart Failure With Preserved Ejection Fraction.	Journal of the American Heart Association	IL6////TNF////TNFRSF1B	FD		globotriaosylsphingosine	30571380	8	2018-11-01	https://pubmed.ncbi.nlm.nih.gov/?term=30571380
Probably the most relevant finding of our study was that, in absence of clear vascular remodelling or vasodilatadory endothelial dysfunction, increased levels of endothelium-release biomarkers (sVCAM-1, hs-CRP and TNF-α) were observed in patients with FD.	patients	NA	TNF-α	observed	FD	body_discussion	Cerebral hemodynamics and endothelial function in patients with Fabry disease.////Cerebral hemodynamics and endothelial function in patients with Fabry disease.	BMC neurology	TNF	FD			24207059	7	2013-11-01	https://pubmed.ncbi.nlm.nih.gov/?term=24207059
Rather than low GLA content and Gb3 deposit, other factors generated during the long course of Fabry cardiomyopathy may also contribute to the high IL-18 secretion.	NA	NA	Gb3////GLA	content////contribute	Gb3////IL-18	body_discussion	Interleukin-18 deteriorates Fabry cardiomyopathy and contributes to the development of left ventricular hypertrophy in Fabry patients with GLA IVS4+919 G>A mutation.////Interleukin-18 deteriorates Fabry cardiomyopathy and contributes to the development of left ventricular hypertrophy in Fabry patients with GLA IVS4+919 G>A mutation.	Oncotarget	IL18		GLA	Gb3	27888626	8	2016-12-01	https://pubmed.ncbi.nlm.nih.gov/?term=27888626
Remarkably, a significant increase in IL-18 secretion was observed in FC-iPSC-CMs with GLA knockdown at post-induction day 30, whereas high levels of IL-18 secretion were detected in FC-iPSC-CMs among all groups with any given treatment (Figure 9B).	in vitro	iPSC-CM cells	IL-18	observed	GLA	body_results	Interleukin-18 deteriorates Fabry cardiomyopathy and contributes to the development of left ventricular hypertrophy in Fabry patients with GLA IVS4+919 G>A mutation.////Interleukin-18 deteriorates Fabry cardiomyopathy and contributes to the development of left ventricular hypertrophy in Fabry patients with GLA IVS4+919 G>A mutation.	Oncotarget	IL18		GLA		27888626	8	2016-12-01	https://pubmed.ncbi.nlm.nih.gov/?term=27888626
Remarkably, the addition of an IL-18 neutralization antibody (IL-18 nAb) potently enhanced the efficacy of alpha-galactosidase A and reduced the cardiomyocyte size (Figure 8F), accompanied by a decrease in the production of lysoGb3 (Figure 8G).	NA	NA	IL-18	accompanied////enhanced	alpha-galactosidase A////lysoGb3	body_results	Interleukin-18 deteriorates Fabry cardiomyopathy and contributes to the development of left ventricular hypertrophy in Fabry patients with GLA IVS4+919 G>A mutation.////Interleukin-18 deteriorates Fabry cardiomyopathy and contributes to the development of left ventricular hypertrophy in Fabry patients with GLA IVS4+919 G>A mutation.	Oncotarget	IL18		alpha-galactosidase A	lysoGb3	27888626	8	2016-12-01	https://pubmed.ncbi.nlm.nih.gov/?term=27888626
Sanchez-Niño et al showed that addition of lyso-Gb3 to conditionally immortalised human podocytes in vitro increases expression of transforming growth factor beta 1, extracellular proteins and CD74, suggesting that lyso-Gb3 may have a role in podocyte injury and glomerulosclerosis.21	in vitro	podocytes	lyso-Gb3	immortalised	transforming growth factor beta 1	body_discussion	Reduction of podocyte globotriaosylceramide content in adult male patients with Fabry disease with amenable GLA mutations following 6 months of migalastat treatment.////Reduction of podocyte globotriaosylceramide content in adult male patients with Fabry disease with amenable GLA mutations following 6 months of migalastat treatment.	Journal of medical genetics	TGFB1			lyso-Gb3	28756410	7	2017-11-01	https://pubmed.ncbi.nlm.nih.gov/?term=28756410
Sanchez-Niño et al showed that addition of lyso-Gb3 to conditionally immortalised human podocytes in vitro increases expression of transforming growth factor beta 1, extracellular proteins and CD74, suggesting that lyso-Gb3 may have a role in podocyte injury and glomerulosclerosis.21 In another study, Sanchez-Niño et al showed that lyso-Gb3 activates Notch1, a mediator of podocyte injury, in cult…	in vitro	podocytes	lyso-Gb3	immortalised	transforming growth factor beta 1	body_discussion	Reduction of podocyte globotriaosylceramide content in adult male patients with Fabry disease with amenable GLA mutations following 6 months of migalastat treatment.////Reduction of podocyte globotriaosylceramide content in adult male patients with Fabry disease with amenable GLA mutations following 6 months of migalastat treatment.	Journal of medical genetics	TGFB1			lyso-Gb3	28756410	7	2017-11-01	https://pubmed.ncbi.nlm.nih.gov/?term=28756410
Some investigators have proposed that the expression of TGF-β1 or VEGF is associated with Fabry nephropathy.	NA	NA	TGF-β1	associated	Fabry	body_introduction	Possible role of transforming growth factor-β1 and vascular endothelial growth factor in Fabry disease nephropathy.////Possible role of transforming growth factor-b1 and vascular endothelial growth factor in Fabry disease nephropathy.	International journal of molecular medicine	TGFB1	Fabry			23007467	11	2012-12-01	https://pubmed.ncbi.nlm.nih.gov/?term=23007467
TGF-β expression, and the expression of EMT markers such as decrease of E-cadherin and increase of N-cadherin and α-SMA expression, were observed in cells treated with Gb3 or lyso-Gb3 (Fig 8A–8D).	in vitro	NA	TGF-β	treated	Gb3////lyso-Gb3	body_results	Epithelial-Mesenchymal Transition in Kidney Tubular Epithelial Cells Induced by Globotriaosylsphingosine and Globotriaosylceramide.////Epithelial-Mesenchymal Transition in Kidney Tubular Epithelial Cells Induced by Globotriaosylsphingosine and Globotriaosylceramide.	PloS one	Transforming Growth Factor beta			Gb3////lyso-Gb3	26291612	5	2015-01-01	https://pubmed.ncbi.nlm.nih.gov/?term=26291612
TGF-β receptor inhibition prevents EMT induced by Gb3 and lyso-Gb3 .	NA	NA	TGF-β	induced	Gb3////lyso-Gb3	body_results	Epithelial-Mesenchymal Transition in Kidney Tubular Epithelial Cells Induced by Globotriaosylsphingosine and Globotriaosylceramide.////Epithelial-Mesenchymal Transition in Kidney Tubular Epithelial Cells Induced by Globotriaosylsphingosine and Globotriaosylceramide.	PloS one	Transforming Growth Factor beta			Gb3////lyso-Gb3	26291612	5	2015-01-01	https://pubmed.ncbi.nlm.nih.gov/?term=26291612
TGF-β1 is produced mainly by tubular cells in Fabry kidney biopsies probably inducing cellular trans-differentiation of renal cells into myofibroblasts.	NA	kidney	TGF-β1	produced	Fabry	abstracts	Pathogenesis of Fabry nephropathy: The pathways leading to fibrosis.	Molecular genetics and metabolism	TGFB1	Fabry			31718986		2020-02-01	https://pubmed.ncbi.nlm.nih.gov/?term=31718986
TGF-β1 protein expression was 422% higher in Fabry than in wild-type mice (P<0.01).	mouse model	NA	TGF-β1	was higher	Fabry	body_results	Possible role of transforming growth factor-β1 and vascular endothelial growth factor in Fabry disease nephropathy.////Possible role of transforming growth factor-b1 and vascular endothelial growth factor in Fabry disease nephropathy.	International journal of molecular medicine	TGFB1	Fabry			23007467	11	2012-12-01	https://pubmed.ncbi.nlm.nih.gov/?term=23007467
TGF-β1), Vascular endothelial growth factor (VEGF), Fibroblast growth factor-2 (FGF-2)—among others- are elevated in Fabry nephropathy, whilst Notch-1 signaling as well as apoptosis and autophagy-related inflammatory pathways are involved as well [13–16].	NA	NA	FGF-2////TGF-β1	elevated	Fabry////FGF-2////Fibroblast growth factor-2	body_introduction	Increased urinary CD80 excretion and podocyturia in Fabry disease.////Increased urinary CD80 excretion and podocyturia in Fabry disease.	Journal of translational medicine	FGF2////TGFB1	Fabry			27733175	7	2016-10-01	https://pubmed.ncbi.nlm.nih.gov/?term=27733175
TGFβ1 is a key fibrogenic cytokine [9-11] and was recently found up regulated the enlarged heart of a patient with mucopolysaccharidosis type I (deficiency of α-L-iduronidase) who died from sudden cardiac failure [100].	patients	NA	TGFβ1	is cytokine////regulated	cytokine////α-L-iduronidase	body_nonstandard	Fibrosis: a key feature of Fabry disease with potential therapeutic implications.////Fibrosis: a key feature of Fabry disease with potential therapeutic implications.	Orphanet journal of rare diseases	TGFB1////x_cytokine		α-L-iduronidase		23915644	32	2013-08-01	https://pubmed.ncbi.nlm.nih.gov/?term=23915644
The blockage of TGF-β also activated the expression of E-cadherin and inhibited the expressions of N-cadherin and α-SMA in Gb3-induced EMT.	in vitro	NA	TGF-β	inhibited	Gb3	body_results	Epithelial-Mesenchymal Transition in Kidney Tubular Epithelial Cells Induced by Globotriaosylsphingosine and Globotriaosylceramide.////Epithelial-Mesenchymal Transition in Kidney Tubular Epithelial Cells Induced by Globotriaosylsphingosine and Globotriaosylceramide.	PloS one	Transforming Growth Factor beta			Gb3	26291612	5	2015-01-01	https://pubmed.ncbi.nlm.nih.gov/?term=26291612
The effect of the combination of alpha-galactosidase A plus IL-18 neutralization on lysoGb3 secretion into the culture medium at day 40 of the cardiac induction period.	in vitro	NA	alpha-galactosidase A////IL-18	neutralization	lysoGb3	figure_captions	Interleukin-18 deteriorates Fabry cardiomyopathy and contributes to the development of left ventricular hypertrophy in Fabry patients with GLA IVS4+919 G>A mutation.////Interleukin-18 deteriorates Fabry cardiomyopathy and contributes to the development of left ventricular hypertrophy in Fabry patients with GLA IVS4+919 G>A mutation.	Oncotarget	IL18		alpha-galactosidase A	lysoGb3	27888626	8	2016-12-01	https://pubmed.ncbi.nlm.nih.gov/?term=27888626
The effect of α-gal A administration on Gb3 and lyso-Gb3-induced EMT was evaluated by checking the expressions of TGF-β and EMT markers (Fig 4A and 4B).	NA	NA	Gb3////lyso-Gb3////α-gal A	administration////evaluated	Gb3////TGF-β	body_results	Epithelial-Mesenchymal Transition in Kidney Tubular Epithelial Cells Induced by Globotriaosylsphingosine and Globotriaosylceramide.////Epithelial-Mesenchymal Transition in Kidney Tubular Epithelial Cells Induced by Globotriaosylsphingosine and Globotriaosylceramide.	PloS one	Transforming Growth Factor beta		α-gal A	Gb3////lyso-Gb3	26291612	5	2015-01-01	https://pubmed.ncbi.nlm.nih.gov/?term=26291612
The expression levels of EMT markers in HK2 cells treated with Gb3 and lyso-Gb3 were also similar to the TGF-β expression pattern.	NA	NA	lyso-Gb3	were similar	TGF-β	body_results	Epithelial-Mesenchymal Transition in Kidney Tubular Epithelial Cells Induced by Globotriaosylsphingosine and Globotriaosylceramide.////Epithelial-Mesenchymal Transition in Kidney Tubular Epithelial Cells Induced by Globotriaosylsphingosine and Globotriaosylceramide.	PloS one	Transforming Growth Factor beta			lyso-Gb3	26291612	5	2015-01-01	https://pubmed.ncbi.nlm.nih.gov/?term=26291612
The expression levels of TGF-β, N-cadherin, and α-SMA induced by SCDase-treated Gb3 were reduced, and the expression level of E-cadherin induced by SCDase-treated Gb3 was increased in the SV40 MES 13 cells (Fig 8E).	NA	NA	TGF-β	induced	Gb3	body_results	Epithelial-Mesenchymal Transition in Kidney Tubular Epithelial Cells Induced by Globotriaosylsphingosine and Globotriaosylceramide.////Epithelial-Mesenchymal Transition in Kidney Tubular Epithelial Cells Induced by Globotriaosylsphingosine and Globotriaosylceramide.	PloS one	Transforming Growth Factor beta			Gb3	26291612	5	2015-01-01	https://pubmed.ncbi.nlm.nih.gov/?term=26291612
The expressions of TGF-β, E-cadherin (a molecule that plays a key role in maintaining the integrity of epithelial cells and is regarded as an epithelial marker), N-cadherin (a mesenchymal marker), and α-SMA (a myofibroblast marker) were determined after Gb3 or lyso-Gb3 treatments.	NA	NA	TGF-β	determined	Gb3////lyso-Gb3	body_results	Epithelial-Mesenchymal Transition in Kidney Tubular Epithelial Cells Induced by Globotriaosylsphingosine and Globotriaosylceramide.////Epithelial-Mesenchymal Transition in Kidney Tubular Epithelial Cells Induced by Globotriaosylsphingosine and Globotriaosylceramide.	PloS one	Transforming Growth Factor beta			Gb3////lyso-Gb3	26291612	5	2015-01-01	https://pubmed.ncbi.nlm.nih.gov/?term=26291612
The plasma level of malondialdehyde (MDA) and protein carbonyl groups were also increased in Fabry patients together with proinflammatory cytokines IL-6 and TNF-α.	patients	plasma	cytokines////Fabry patients	increased	cytokines////IL-6////TNF-α	body_nonstandard	Oxidative Stress and Cardiovascular-Renal Damage in Fabry Disease: Is There Room for a Pathophysiological Involvement?////Oxidative Stress and Cardiovascular-Renal Damage in Fabry Disease: Is There Room for a Pathophysiological Involvement?	Journal of clinical medicine	IL6////TNF////x_cytokine	Fabry patients			30400144	4	2018-11-01	https://pubmed.ncbi.nlm.nih.gov/?term=30400144
The protein expression levels of TGF-β1, VEGFR2, VEGF, FGF-2 and P-p38 were higher in Gb3-treated BAECs than in control BAECs.	in vitro	BAEC cells	FGF-2////TGF-β1	were	Gb3	body_results	Possible role of transforming growth factor-β1 and vascular endothelial growth factor in Fabry disease nephropathy.////Possible role of transforming growth factor-b1 and vascular endothelial growth factor in Fabry disease nephropathy.	International journal of molecular medicine	FGF2////TGFB1			Gb3	23007467	11	2012-12-01	https://pubmed.ncbi.nlm.nih.gov/?term=23007467
The TGF-β expression levels were increased when treated with Gb3 or lyso-Gb3 in 200 nM and 400 nM, compared with control HK2 cells (Fig 2A and 2D).	in vitro	HK2 cells	TGF-β	treated	Gb3////lyso-Gb3	body_results	Epithelial-Mesenchymal Transition in Kidney Tubular Epithelial Cells Induced by Globotriaosylsphingosine and Globotriaosylceramide.////Epithelial-Mesenchymal Transition in Kidney Tubular Epithelial Cells Induced by Globotriaosylsphingosine and Globotriaosylceramide.	PloS one	Transforming Growth Factor beta			Gb3////lyso-Gb3	26291612	5	2015-01-01	https://pubmed.ncbi.nlm.nih.gov/?term=26291612
Therefore, IL-6 and MCP-1 can be used as potential markers for the monitoring of the outcomes of ERT in the AFD population [41].	patients	NA	IL-6////MCP-1	used	AFD////MCP-1	body_nonstandard	Biomarkers and Imaging Findings of Anderson-Fabry Disease-What We Know Now.////Biomarkers and Imaging Findings of Anderson-Fabry Disease-What We Know Now.	Diseases (Basel, Switzerland)	CCL2////IL6	AFD			28933368	5	2017-06-01	https://pubmed.ncbi.nlm.nih.gov/?term=28933368
These observations suggest that TGF-β1 and VEGF expression is associated with Fabry nephropathy.	NA	NA	TGF-β1	associated	Fabry	body_introduction	Possible role of transforming growth factor-β1 and vascular endothelial growth factor in Fabry disease nephropathy.////Possible role of transforming growth factor-b1 and vascular endothelial growth factor in Fabry disease nephropathy.	International journal of molecular medicine	TGFB1	Fabry			23007467	11	2012-12-01	https://pubmed.ncbi.nlm.nih.gov/?term=23007467
These results suggest that apoptosis signaling may be induced by the increased expression of TGF-β1 and VEGF in the kidney in the Fabry disease mouse model.	mouse model	NA	TGF-β1	expression	Fabry disease	body_results	Possible role of transforming growth factor-β1 and vascular endothelial growth factor in Fabry disease nephropathy.////Possible role of transforming growth factor-b1 and vascular endothelial growth factor in Fabry disease nephropathy.	International journal of molecular medicine	TGFB1	Fabry disease			23007467	11	2012-12-01	https://pubmed.ncbi.nlm.nih.gov/?term=23007467
They demonstrated that exposure of cultured glomerular podocytes to lysoGb3 increased the expression of tumor growth factor (TGF)-beta-1, extracellular matrix proteins (fibronectin and type IV collagen), and CD74.	in vitro	podocytes	lysoGb3	increased	TGF	body_nonstandard	Biomarkers in the diagnosis of lysosomal storage disorders: proteins, lipids, and inhibodies.////Biomarkers in the diagnosis of lysosomal storage disorders: proteins, lipids, and inhibodies.	Journal of inherited metabolic disease	Transforming Growth Factor			lysoGb3	21445610	32	2011-06-01	https://pubmed.ncbi.nlm.nih.gov/?term=21445610
Thus, in normal human podocytes lyso-Gb3 dose- and time-dependently increased the expression of the fibrogenic cytokine TGF-β1 and increased ECM (fibronectin and type IV collagen) synthesis in a TGF-β1-dependent manner [62].	in vitro	podocytes	lyso-Gb3	increased	cytokine////TGF-β1	body_nonstandard	Fibrosis: a key feature of Fabry disease with potential therapeutic implications.////Fibrosis: a key feature of Fabry disease with potential therapeutic implications.	Orphanet journal of rare diseases	TGFB1////x_cytokine			lyso-Gb3	23915644	32	2013-08-01	https://pubmed.ncbi.nlm.nih.gov/?term=23915644
Thus, it was delayed as compared to responses elicited by the inflammatory cytokines TNF or TWEAK or metabolites, such as lyso-Gb3 (43, 44).	NA	NA	cytokines////TNF	TWEAK	lyso-Gb3////TWEAK	body_nonstandard	CD74 in Kidney Disease.////CD74 in Kidney Disease.	Frontiers in immunology	TNF////TNFSF12////x_cytokine			lyso-Gb3	26441987	3	2015-01-01	https://pubmed.ncbi.nlm.nih.gov/?term=26441987
TNF , IL ‐6, TNFR 1, and TNFR 2 are significantly elevated in the FD cohort relative to healthy controls, without significant elevation in CRP .	patients	NA	TNF////TNFR 1////TNFR 2	elevated	FD	figure_captions	Elevated Inflammatory Plasma Biomarkers in Patients With Fabry Disease: A Critical Link to Heart Failure With Preserved Ejection Fraction.////Elevated Inflammatory Plasma Biomarkers in Patients With Fabry Disease: A Critical Link to Heart Failure With Preserved Ejection Fraction.	Journal of the American Heart Association	TNF////TNFRSF1B	FD			30571380	8	2018-11-01	https://pubmed.ncbi.nlm.nih.gov/?term=30571380
TNFR 2, TNF , IL ‐6, MMP ‐2, and Lyso‐Gb_3 are significantly higher in FD patients with LVH than in those without LVH .	patients	NA	TNF////TNFR 2	are	FD////TNF	figure_captions	Elevated Inflammatory Plasma Biomarkers in Patients With Fabry Disease: A Critical Link to Heart Failure With Preserved Ejection Fraction.////Elevated Inflammatory Plasma Biomarkers in Patients With Fabry Disease: A Critical Link to Heart Failure With Preserved Ejection Fraction.	Journal of the American Heart Association	TNF////TNFRSF1B	FD			30571380	8	2018-11-01	https://pubmed.ncbi.nlm.nih.gov/?term=30571380
To assess the consequence of GLA knockdown on IL-18 secretion, we compared the IL-18 secretion and GLA activity in FC-iPSC-CMs receiving shRNA against GLA (shGLA) or shLuc at different time points after cardiac induction (D30, and D60).	in vitro	iPSC-CM cells	GLA////IL-18	receiving////secretion	GLA////IL-18	body_results	Interleukin-18 deteriorates Fabry cardiomyopathy and contributes to the development of left ventricular hypertrophy in Fabry patients with GLA IVS4+919 G>A mutation.////Interleukin-18 deteriorates Fabry cardiomyopathy and contributes to the development of left ventricular hypertrophy in Fabry patients with GLA IVS4+919 G>A mutation.	Oncotarget	IL18		GLA		27888626	8	2016-12-01	https://pubmed.ncbi.nlm.nih.gov/?term=27888626
To determine whether silenced α-gal A, as an intracellular Gb3 accumulation model of FD, would induce TGF-β-mediated EMT, siRNA was used to silence α-gal A gene expression in HK2 cells.	in vitro	HK2 cells	FD////Gb3////α-gal A	accumulation////induce////silenced	FD////Gb3////TGF-β	body_results	Epithelial-Mesenchymal Transition in Kidney Tubular Epithelial Cells Induced by Globotriaosylsphingosine and Globotriaosylceramide.////Epithelial-Mesenchymal Transition in Kidney Tubular Epithelial Cells Induced by Globotriaosylsphingosine and Globotriaosylceramide.	PloS one	Transforming Growth Factor beta	FD	α-gal A	Gb3	26291612	5	2015-01-01	https://pubmed.ncbi.nlm.nih.gov/?term=26291612
To investigate whether Gb3 accumulation induces the expression of TGF-β1 and VEGF in vitro in BAECs in a manner similar to that observed in Fabry mice, BAECs were treated either with control (vehicle, DMSO alone) or 15 μ M Gb3 for 2 or 8 h (Fig. 5).	in vitro	BAEC cells	Gb3	induces////observed	Fabry mice////TGF-β1	body_results	Possible role of transforming growth factor-β1 and vascular endothelial growth factor in Fabry disease nephropathy.////Possible role of transforming growth factor-b1 and vascular endothelial growth factor in Fabry disease nephropathy.	International journal of molecular medicine	TGFB1	Fabry mice		Gb3	23007467	11	2012-12-01	https://pubmed.ncbi.nlm.nih.gov/?term=23007467
Together, our findings imply activated TGF-β signaling is closely linked to FD-associated vasculopathy.	NA	NA	TGF-β	linked	FD	body_discussion	Enhanced thrombospondin-1 causes dysfunction of vascular endothelial cells derived from Fabry disease-induced pluripotent stem cells.	EBioMedicine	Transforming Growth Factor beta	FD			31981984		2020-02-01	https://pubmed.ncbi.nlm.nih.gov/?term=31981984
Treatment with Gb3 (10^−4 mol/L) for 48 hrs enhanced iNOS expression in unstimulated HMiVECs by 1.7-fold, but not in TNF-α stimulated HMiVECs (n = 7; p = 0.0014; Figure 3A ).	in vitro	HMiVEC cells	Gb3	expression	TNF-α	body_results	Globotriaosylsphingosine accumulation and not alpha-galactosidase-A deficiency causes endothelial dysfunction in Fabry disease.////Globotriaosylsphingosine accumulation and not alpha-galactosidase-A deficiency causes endothelial dysfunction in Fabry disease.	PloS one	TNF			Gb3	22558451	14	2012-01-01	https://pubmed.ncbi.nlm.nih.gov/?term=22558451
Tumor necrosis factor-α links heat and inflammation with Fabry pain.	NA	NA	Tumor necrosis factor-α	links	Fabry	titles	Tumor necrosis factor-α links heat and inflammation with Fabry pain.////Tumor necrosis factor-a links heat and inflammation with Fabry pain.	Molecular genetics and metabolism	TNF	Fabry			31221509	1	2019-07-01	https://pubmed.ncbi.nlm.nih.gov/?term=31221509
Upregulation of the FOXP2, COL15A1, IL4, and MYH11 genes was also observed in the Fabry mouse kidney tissues.	mouse model	NA	IL4	observed	Fabry mouse	abstracts	Substrate-specific gene expression profiles in different kidney cell types are associated with Fabry disease.////Substrate-specific gene expression profiles in different kidney cell types are associated with Fabry disease.	Molecular medicine reports	IL4	Fabry mouse			26135632	2	2015-10-01	https://pubmed.ncbi.nlm.nih.gov/?term=26135632
Urinary Gb3 levels were positively correlated with the plasma levels of IL-6, carbonyl groups and MDA. IL-6 levels were directly correlated with di-Tyr and inversely correlated with GPx activity.	NA	urine	Gb3	correlated	IL-6	abstracts	Globotriaosylceramide is correlated with oxidative stress and inflammation in Fabry patients treated with enzyme replacement therapy.////Globotriaosylceramide is correlated with oxidative stress and inflammation in Fabry patients treated with enzyme replacement therapy.	Biochimica et biophysica acta	IL6			Gb3	22085605	24	2012-02-01	https://pubmed.ncbi.nlm.nih.gov/?term=22085605
Very important changes in IL-6, MCP-1, and in the Lyso-Gb3 levels were positively correlated with an improvement in the LVMI.	NA	NA	IL-6////MCP-1	correlated	Lyso-Gb3	body_nonstandard	Biomarkers and Imaging Findings of Anderson-Fabry Disease-What We Know Now.////Biomarkers and Imaging Findings of Anderson-Fabry Disease-What We Know Now.	Diseases (Basel, Switzerland)	CCL2////IL6			Lyso-Gb3	28933368	5	2017-06-01	https://pubmed.ncbi.nlm.nih.gov/?term=28933368
We explored the roles of TGF-β1 and VEGF in the relationship between increased levels of Gb3 and endothelial dysfunction in renal pathogenesis in a mouse model of Fabry disease.	mouse model	kidney	TGF-β1	explored	Fabry disease////Gb3	body_introduction	Possible role of transforming growth factor-β1 and vascular endothelial growth factor in Fabry disease nephropathy.////Possible role of transforming growth factor-b1 and vascular endothelial growth factor in Fabry disease nephropathy.	International journal of molecular medicine	TGFB1	Fabry disease		Gb3	23007467	11	2012-12-01	https://pubmed.ncbi.nlm.nih.gov/?term=23007467
We further assessed the correlation between the changes in IL-18 or LysoGb3 and the changes in LVMI in 5 of 30 patients with LVH progression after ERT.	patients	NA	IL-18	correlation	LysoGb3	body_results	Interleukin-18 deteriorates Fabry cardiomyopathy and contributes to the development of left ventricular hypertrophy in Fabry patients with GLA IVS4+919 G>A mutation.////Interleukin-18 deteriorates Fabry cardiomyopathy and contributes to the development of left ventricular hypertrophy in Fabry patients with GLA IVS4+919 G>A mutation.	Oncotarget	IL18			LysoGb3	27888626	8	2016-12-01	https://pubmed.ncbi.nlm.nih.gov/?term=27888626
We isolated PBMC, assessed their gene expression of selected pro- and anti-inflammatory cytokines, incubated them with heat, LPS, globotriaosylceramide (Gb3), and tumor necrosis factor-α (TNF), and measured TNF secretion in the supernatant and intracellular Gb3 accumulation, respectively.	in vitro	PBMC	cytokines////Gb3////globotriaosylceramide	incubated////tumor necrosis factor-α	Gb3////globotriaosylceramide////TNF////tumor necrosis factor-α	abstracts	Tumor necrosis factor-α links heat and inflammation with Fabry pain.////Tumor necrosis factor-a links heat and inflammation with Fabry pain.	Molecular genetics and metabolism	TNF////x_cytokine			Gb3////globotriaosylceramide	31221509	1	2019-07-01	https://pubmed.ncbi.nlm.nih.gov/?term=31221509
We previously have reported that pro-inflammatory cytokines, particularly IL-6 and MCP-1, were elevated in patients with FC and carrying GLA IVS4+919 G>	patients	NA	cytokines////IL-6	elevated////were	GLA////MCP-1	body_results	Interleukin-18 deteriorates Fabry cardiomyopathy and contributes to the development of left ventricular hypertrophy in Fabry patients with GLA IVS4+919 G>A mutation.////Interleukin-18 deteriorates Fabry cardiomyopathy and contributes to the development of left ventricular hypertrophy in Fabry patients with GLA IVS4+919 G>A mutation.	Oncotarget	CCL2////IL6////x_cytokine		GLA		27888626	8	2016-12-01	https://pubmed.ncbi.nlm.nih.gov/?term=27888626
Western blot analysis was performed to test the hypothesis that the combined overexpression of TGF-β1 and VEGF is associated with Fabry disease nephropathy.	NA	NA	TGF-β1	associated	Fabry disease	body_results	Possible role of transforming growth factor-β1 and vascular endothelial growth factor in Fabry disease nephropathy.////Possible role of transforming growth factor-b1 and vascular endothelial growth factor in Fabry disease nephropathy.	International journal of molecular medicine	TGFB1	Fabry disease			23007467	11	2012-12-01	https://pubmed.ncbi.nlm.nih.gov/?term=23007467
A. Gb3 inhibits total eNOS expression in TNF-α stimulated HMiVECs and under basal conditions.	in vitro	HMiVEC cells	Gb3	inhibits	TNF-α	figure_captions	Globotriaosylsphingosine accumulation and not alpha-galactosidase-A deficiency causes endothelial dysfunction in Fabry disease.////Globotriaosylsphingosine accumulation and not alpha-galactosidase-A deficiency causes endothelial dysfunction in Fabry disease.	PloS one	TNF			Gb3	22558451	14	2012-01-01	https://pubmed.ncbi.nlm.nih.gov/?term=22558451
B. Gb3 enhances VCAM-1 expression in TNF-α stimulated HMaVECs and under basal conditions.	in vitro	HMiVEC cells	Gb3	enhances	TNF-α	figure_captions	Globotriaosylsphingosine accumulation and not alpha-galactosidase-A deficiency causes endothelial dysfunction in Fabry disease.////Globotriaosylsphingosine accumulation and not alpha-galactosidase-A deficiency causes endothelial dysfunction in Fabry disease.	PloS one	TNF			Gb3	22558451	14	2012-01-01	https://pubmed.ncbi.nlm.nih.gov/?term=22558451
Gb3 and lyso-Gb3 induced TGF-β dependent EMT .	NA	NA	Gb3////lyso-Gb3	TGF-β	TGF-β	body_results	Epithelial-Mesenchymal Transition in Kidney Tubular Epithelial Cells Induced by Globotriaosylsphingosine and Globotriaosylceramide.////Epithelial-Mesenchymal Transition in Kidney Tubular Epithelial Cells Induced by Globotriaosylsphingosine and Globotriaosylceramide.	PloS one	Transforming Growth Factor beta			Gb3////lyso-Gb3	26291612	5	2015-01-01	https://pubmed.ncbi.nlm.nih.gov/?term=26291612
Gb3 enhances VCAM-1 expression in TNF-α stimulated HMiVECs.	in vitro	HMiVEC cells	Gb3	enhances	TNF-α	figure_captions	Globotriaosylsphingosine accumulation and not alpha-galactosidase-A deficiency causes endothelial dysfunction in Fabry disease.////Globotriaosylsphingosine accumulation and not alpha-galactosidase-A deficiency causes endothelial dysfunction in Fabry disease.	PloS one	TNF			Gb3	22558451	14	2012-01-01	https://pubmed.ncbi.nlm.nih.gov/?term=22558451
Knockdown of α-gal A mediates TGF-β-induced EMT .	NA	NA	α-gal A	mediates////TGF-β	TGF-β	body_results	Epithelial-Mesenchymal Transition in Kidney Tubular Epithelial Cells Induced by Globotriaosylsphingosine and Globotriaosylceramide.////Epithelial-Mesenchymal Transition in Kidney Tubular Epithelial Cells Induced by Globotriaosylsphingosine and Globotriaosylceramide.	PloS one	Transforming Growth Factor beta		α-gal A		26291612	5	2015-01-01	https://pubmed.ncbi.nlm.nih.gov/?term=26291612
while Gb3 did not change TNF-α stimulated VCAM-1 expression in HMaVECs	NA	HMaVEC cells	Gb3	change	TNF-α	body_results	Globotriaosylsphingosine accumulation and not alpha-galactosidase-A deficiency causes endothelial dysfunction in Fabry disease.////Globotriaosylsphingosine accumulation and not alpha-galactosidase-A deficiency causes endothelial dysfunction in Fabry disease.	PloS one	TNF			Gb3	22558451	14	2012-01-01	https://pubmed.ncbi.nlm.nih.gov/?term=22558451
Immunoblotting analysis of TGF-β, EMT markers, and phosphorylation of PI3K/AKT following Gb3 (	NA	NA	TGF-β	following	Gb3	figure_captions	Epithelial-Mesenchymal Transition in Kidney Tubular Epithelial Cells Induced by Globotriaosylsphingosine and Globotriaosylceramide.////Epithelial-Mesenchymal Transition in Kidney Tubular Epithelial Cells Induced by Globotriaosylsphingosine and Globotriaosylceramide.	PloS one	Transforming Growth Factor beta			Gb3	26291612	5	2015-01-01	https://pubmed.ncbi.nlm.nih.gov/?term=26291612
(A, B ) Immunoblotting analysis of TGF-β and EMT markers following Gb3 (	NA	NA	TGF-β	following	Gb3	figure_captions	Epithelial-Mesenchymal Transition in Kidney Tubular Epithelial Cells Induced by Globotriaosylsphingosine and Globotriaosylceramide.////Epithelial-Mesenchymal Transition in Kidney Tubular Epithelial Cells Induced by Globotriaosylsphingosine and Globotriaosylceramide.	PloS one	Transforming Growth Factor beta			Gb3	26291612	5	2015-01-01	https://pubmed.ncbi.nlm.nih.gov/?term=26291612
Figure 5A ) while Gb3 did not change TNF-α	NA	NA	Gb3	change	TNF-α	body_results	Globotriaosylsphingosine accumulation and not alpha-galactosidase-A deficiency causes endothelial dysfunction in Fabry disease.////Globotriaosylsphingosine accumulation and not alpha-galactosidase-A deficiency causes endothelial dysfunction in Fabry disease.	PloS one	TNF			Gb3	22558451	14	2012-01-01	https://pubmed.ncbi.nlm.nih.gov/?term=22558451
(sVCAM-1, hs-CRP and TNF-α) were observed in patients with FD.	patients	NA	TNF-α	observed	FD	body_discussion	Cerebral hemodynamics and endothelial function in patients with Fabry disease.////Cerebral hemodynamics and endothelial function in patients with Fabry disease.	BMC neurology	TNF	FD			24207059	7	2013-11-01	https://pubmed.ncbi.nlm.nih.gov/?term=24207059
We observed a clear elevation of FGF2 and IL-7 in Fabry samples compared to all other LD samples.	NA	NA	FGF2	observed	Fabry////IL-7	body_results	A Proteomics-Based Analysis Reveals Predictive Biological Patterns in Fabry Disease.	Journal of clinical medicine	FGF2////IL7	Fabry			32370284	1	2020-05-01	https://pubmed.ncbi.nlm.nih.gov/?term=32370284
A clear elevation of FGF2 and IL-7 concentrations was observed in FD compared to other LD samples.	NA	NA	FGF2////IL-7	observed	FD	abstracts	A Proteomics-Based Analysis Reveals Predictive Biological Patterns in Fabry Disease.	Journal of clinical medicine	FGF2////IL7	FD			32370284	1	2020-05-01	https://pubmed.ncbi.nlm.nih.gov/?term=32370284
C of the IL-6 gene associated with serum IL-6 levels was compared with the Mainz Severity Score Index (MSSI) in patients with Fabry disease.	patients	serum	IL-6	compared	Fabry disease	abstracts	Correlation between interleukin-6 promoter and C-reactive protein (CRP) polymorphisms and CRP levels with the Mainz Severity Score Index for Fabry disease.////Correlation between interleukin-6 promoter and C-reactive protein (CRP) polymorphisms and CRP levels with the Mainz Severity Score Index for Fabry disease.	Journal of inherited metabolic disease	IL6	Fabry disease			18172744	8	2008-02-01	https://pubmed.ncbi.nlm.nih.gov/?term=18172744
A promoter polymorphism -174G > C of the IL-6 gene associated with serum IL-6 levels was compared with the Mainz Severity Score Index (MSSI) in patients with Fabry disease.	patients	serum	IL-6	compared	Fabry disease	abstracts	Correlation between interleukin-6 promoter and C-reactive protein (CRP) polymorphisms and CRP levels with the Mainz Severity Score Index for Fabry disease.////Correlation between interleukin-6 promoter and C-reactive protein (CRP) polymorphisms and CRP levels with the Mainz Severity Score Index for Fabry disease.	Journal of inherited metabolic disease	IL6	Fabry disease			18172744	8	2008-02-01	https://pubmed.ncbi.nlm.nih.gov/?term=18172744
showed, in a comparative study with 25 AFD patients with LVH under 12 months of ERT, 25 AFD patients without LVH and 25 healthy controls, a significant improvement in the transthoracic echocardiography parameters (left ventricular mass (LVM), LVM index (LVMI), interventricular septal thickness), in the Lyso-Gb3 and pro-inflammatory cytokine levels (interleukin (IL)-6, IL-2, IL-1b, tumour necrosis…	patients	NA	AFD	improvement////showed	cytokine////IL-1b////Lyso-Gb3////MCP-1////monocyte chemoattractant protein 1	body_nonstandard	Biomarkers and Imaging Findings of Anderson-Fabry Disease-What We Know Now.////Biomarkers and Imaging Findings of Anderson-Fabry Disease-What We Know Now.	Diseases (Basel, Switzerland)	CCL2////IL1B////x_cytokine	AFD		Lyso-Gb3	28933368	5	2017-06-01	https://pubmed.ncbi.nlm.nih.gov/?term=28933368
Chen et al. showed, in a comparative study with 25 AFD patients with LVH under 12 months of ERT, 25 AFD patients without LVH and 25 healthy controls, a significant improvement in the transthoracic echocardiography parameters (left ventricular mass (LVM), LVM index (LVMI), interventricular septal thickness), in the Lyso-Gb3 and pro-inflammatory cytokine levels (interleukin (IL)-6, IL-2, IL-1b, tum…	patients	NA	AFD	left	cytokine////IL-2////interleukin (IL)-6////Lyso-Gb3////monocyte chemoattractant protein 1	body_nonstandard	Biomarkers and Imaging Findings of Anderson-Fabry Disease-What We Know Now.////Biomarkers and Imaging Findings of Anderson-Fabry Disease-What We Know Now.	Diseases (Basel, Switzerland)	CCL2////IL2////IL6////x_cytokine	AFD		Lyso-Gb3	28933368	5	2017-06-01	https://pubmed.ncbi.nlm.nih.gov/?term=28933368
Collectively, these in vitro and clinical findings (Figures 3, 4, 5) indicated that IL-18 is highly elevated and associated with Fabry patients with FC or LVH and could be used as a diagnostic marker in Fabry patients who have developed LVH. T1.	patients	NA	IL-18	associated////used	Fabry patients	body_results	Interleukin-18 deteriorates Fabry cardiomyopathy and contributes to the development of left ventricular hypertrophy in Fabry patients with GLA IVS4+919 G>A mutation.////Interleukin-18 deteriorates Fabry cardiomyopathy and contributes to the development of left ventricular hypertrophy in Fabry patients with GLA IVS4+919 G>A mutation.	Oncotarget	IL18	Fabry patients			27888626	8	2016-12-01	https://pubmed.ncbi.nlm.nih.gov/?term=27888626
Fabry patients who qualify for and receive ERT (n=37, 54%) had greater plasma levels of TNF, TNFR1, TNFR2, MMP‐2, and Lyso‐Gb_3 ( P =0.025, P =0.003, P <0.001, P <0.001, and P =0.001, respectively) (Figure 9).	patients	plasma	Fabry patients	had	TNF////TNFR1////TNFR2	body_results	Elevated Inflammatory Plasma Biomarkers in Patients With Fabry Disease: A Critical Link to Heart Failure With Preserved Ejection Fraction.////Elevated Inflammatory Plasma Biomarkers in Patients With Fabry Disease: A Critical Link to Heart Failure With Preserved Ejection Fraction.	Journal of the American Heart Association	TNF////TNFRSF1B	Fabry patients			30571380	8	2018-11-01	https://pubmed.ncbi.nlm.nih.gov/?term=30571380
Gb3 impairs eNOS expression in HMiVECs . Gb3 (10^−4 mol/L) inhibited total eNOS expression in unstimulated as well as TNF-α (5 ng/ml, 5 hrs) stimulated HMiVECs resulting in a 28% and 43% reduction, respectively (n = 7; p = 0.002 and p = 0.001, respectively; Figure 2A ).	in vitro	HMiVEC cells	Gb3	impairs	TNF-α	body_results	Globotriaosylsphingosine accumulation and not alpha-galactosidase-A deficiency causes endothelial dysfunction in Fabry disease.////Globotriaosylsphingosine accumulation and not alpha-galactosidase-A deficiency causes endothelial dysfunction in Fabry disease.	PloS one	TNF			Gb3	22558451	14	2012-01-01	https://pubmed.ncbi.nlm.nih.gov/?term=22558451
Gb3 (10^−4 mol/L) inhibited total eNOS expression in unstimulated as well as TNF-α (5 ng/ml, 5 hrs) stimulated HMiVECs resulting in a 28% and 43% reduction, respectively (n = 7; p = 0.002 and p = 0.001, respectively; Figure 2A ).	in vitro	HMiVEC cells	Gb3	inhibited	TNF-α	body_results	Globotriaosylsphingosine accumulation and not alpha-galactosidase-A deficiency causes endothelial dysfunction in Fabry disease.////Globotriaosylsphingosine accumulation and not alpha-galactosidase-A deficiency causes endothelial dysfunction in Fabry disease.	PloS one	TNF			Gb3	22558451	14	2012-01-01	https://pubmed.ncbi.nlm.nih.gov/?term=22558451
TGF-b1 mediated lyso-Gb3 effects on extracellular matrix production.	NA	NA	TGF	mediated	lyso-Gb3	abstracts	Globotriaosylsphingosine actions on human glomerular podocytes: implications for Fabry nephropathy.////Globotriaosylsphingosine actions on human glomerular podocytes: implications for Fabry nephropathy.	Nephrology, dialysis, transplantation : official publication of the European Dialysis and Transplant Association - European Renal Association	Transforming Growth Factor			lyso-Gb3	20504837	48	2011-06-01	https://pubmed.ncbi.nlm.nih.gov/?term=20504837
Until now, however, it remained unclear whether TGF-β signaling regulates the expression of TSP-1 in FD-VECs.	in vitro	vascular endothelial cells	TGF-β	regulates	FD	body_discussion	Enhanced thrombospondin-1 causes dysfunction of vascular endothelial cells derived from Fabry disease-induced pluripotent stem cells.	EBioMedicine	Transforming Growth Factor beta	FD			31981984		2020-02-01	https://pubmed.ncbi.nlm.nih.gov/?term=31981984
Here, we report that the activation of TGF-β signaling enhances the expression of TSP-1 in FD-VECs.	in vitro	vascular endothelial cells	TGF-β	enhances	FD	body_discussion	Enhanced thrombospondin-1 causes dysfunction of vascular endothelial cells derived from Fabry disease-induced pluripotent stem cells.	EBioMedicine	Transforming Growth Factor beta	FD			31981984		2020-02-01	https://pubmed.ncbi.nlm.nih.gov/?term=31981984
Hereby, TNF was only increased in FD men with pain and classical mutations (p < .05) compared to those without pain.	patients	NA	TNF	increased	FD	abstracts	Tumor necrosis factor-α links heat and inflammation with Fabry pain.////Tumor necrosis factor-a links heat and inflammation with Fabry pain.	Molecular genetics and metabolism	TNF	FD			31221509	1	2019-07-01	https://pubmed.ncbi.nlm.nih.gov/?term=31221509
Immunoblotting analysis of TGF-β and EMT markers following lyso-Gb3 (200 nM and 400 nM) treatment of SV40 MES 13 cells for 72 h. ( E )	in vitro	SV40 MES 13 cells	TGF-β	following////lyso-Gb3	lyso-Gb3	figure_captions	Epithelial-Mesenchymal Transition in Kidney Tubular Epithelial Cells Induced by Globotriaosylsphingosine and Globotriaosylceramide.////Epithelial-Mesenchymal Transition in Kidney Tubular Epithelial Cells Induced by Globotriaosylsphingosine and Globotriaosylceramide.	PloS one	Transforming Growth Factor beta			lyso-Gb3	26291612	5	2015-01-01	https://pubmed.ncbi.nlm.nih.gov/?term=26291612
Immunoblotting analysis of TGF-β and EMT markers following Gb3 (30 μM and 45 μM) treatment of SV40 MES 13 cells for 72 h. ( C , D )	in vitro	SV40 MES 13 cells	TGF-β	following	Gb3	figure_captions	Epithelial-Mesenchymal Transition in Kidney Tubular Epithelial Cells Induced by Globotriaosylsphingosine and Globotriaosylceramide.////Epithelial-Mesenchymal Transition in Kidney Tubular Epithelial Cells Induced by Globotriaosylsphingosine and Globotriaosylceramide.	PloS one	Transforming Growth Factor beta			Gb3	26291612	5	2015-01-01	https://pubmed.ncbi.nlm.nih.gov/?term=26291612
In GLA^−/− mice, the protein levels of thrombospondin-1, TGF-ß1, and VEGF were increased in the kidneys compared to WT-mice [15].	mouse model	kidney	GLA	increased	TGF-ß1	body_introduction	Enhanced thrombospondin-1 causes dysfunction of vascular endothelial cells derived from Fabry disease-induced pluripotent stem cells.	EBioMedicine	TGFB1		GLA		31981984		2020-02-01	https://pubmed.ncbi.nlm.nih.gov/?term=31981984
In HK2 cells, exogenous treatments of Gb3 and lyso-Gb3 increased the expression of TGF-β, EMT markers (N-cadherin and α-SMA), and phosphorylation of PI3K/AKT, and decreased the expression of E-cadherin.	in vitro	HK2 cells	Gb3////lyso-Gb3	increased	TGF-β	abstracts	Epithelial-Mesenchymal Transition in Kidney Tubular Epithelial Cells Induced by Globotriaosylsphingosine and Globotriaosylceramide.////Epithelial-Mesenchymal Transition in Kidney Tubular Epithelial Cells Induced by Globotriaosylsphingosine and Globotriaosylceramide.	PloS one	Transforming Growth Factor beta			Gb3////lyso-Gb3	26291612	5	2015-01-01	https://pubmed.ncbi.nlm.nih.gov/?term=26291612
In renal cells, exposure to Lyso-Gb3 is correlated with increased expression of Transforming Growth Factor-beta (TGF-b).	in vitro	renal cells	Lyso-Gb3	correlated	TGF-b////Transforming Growth Factor-beta	abstracts	High Lyso-Gb3 Plasma Levels Associated with Decreased miR-29 and miR-200 Urinary Excretion in Young Non-Albuminuric Male Patient with Classic Fabry Disease.////High Lyso-Gb3 Plasma Levels Associated with Decreased miR-29 and miR-200 Urinary Excretion in Young Non-Albuminuric Male Patient with Classic Fabry Disease.	Case reports in nephrology	TGFB3////Transforming Growth Factor beta			Lyso-Gb3	30733880	2	2019-01-01	https://pubmed.ncbi.nlm.nih.gov/?term=30733880
Incubation with Gb3 and an additional α-galactosidase A inhibitor did not further increase TNF secretion, but incubation with TNF greatly increased the Gb3 load in FD PBMC compared to controls (p < .01).	in vitro	PBMC	TNF	increased	FD////Gb3	abstracts	Tumor necrosis factor-α links heat and inflammation with Fabry pain.////Tumor necrosis factor-a links heat and inflammation with Fabry pain.	Molecular genetics and metabolism	TNF	FD		Gb3	31221509	1	2019-07-01	https://pubmed.ncbi.nlm.nih.gov/?term=31221509
Moreover, addition of recombinant agalsidase alfa significantly decreased the level of endogenous galactosphingolipids in TNFα-treated fibroblasts with respect to control cells (Fig. 4a).	in vitro	fibroblasts	agalsidase alfa	decreased	TNFα	body_results	Increased glycolipid storage produced by the inheritance of a complex intronic haplotype in the α-galactosidase A (GLA) gene.////Increased glycolipid storage produced by the inheritance of a complex intronic haplotype in the a-galactosidase A (GLA) gene.	BMC genetics	TNF		agalsidase alfa		26334996	7	2015-09-01	https://pubmed.ncbi.nlm.nih.gov/?term=26334996
Notch1 siRNA or γ-secretase inhibition also prevented the lyso-Gb3-induced upregulation of Notch1, Notch ligand Jagged1 and chemokine (MCP1, RANTES) expression.	in vitro	NA	lyso-Gb3	induced	MCP1////RANTES	abstracts	Lyso-Gb3 activates Notch1 in human podocytes.////Lyso-Gb3 activates Notch1 in human podocytes.	Human molecular genetics	CCL2////CCL5			lyso-Gb3	26206887	24	2015-10-01	https://pubmed.ncbi.nlm.nih.gov/?term=26206887
Patients with FD had significantly elevated plasma levels of inflammatory markers TNF, TNFR1, and TNFR2 relative to healthy controls ( P =0.008, P =0.003, and P <0.001, respectively) (Figure 3).	patients	plasma	FD	had	TNF////TNFR1////TNFR2	body_results	Elevated Inflammatory Plasma Biomarkers in Patients With Fabry Disease: A Critical Link to Heart Failure With Preserved Ejection Fraction.////Elevated Inflammatory Plasma Biomarkers in Patients With Fabry Disease: A Critical Link to Heart Failure With Preserved Ejection Fraction.	Journal of the American Heart Association	TNF////TNFRSF1B	FD			30571380	8	2018-11-01	https://pubmed.ncbi.nlm.nih.gov/?term=30571380
Since iNKT cell subsets produce different quantities of pro-inflammatory and anti-inflammatory cytokines, we analyzed IFN-γ and IL-4 production by iNKT cells of Fabry disease patients and mice.	patients; mouse model	iNKT cell	IL-4	production	Fabry disease	abstracts	Invariant natural killer T cells are phenotypically and functionally altered in Fabry disease.////Invariant natural killer T cells are phenotypically and functionally altered in Fabry disease.	Molecular genetics and metabolism	IL4	Fabry disease			23433711	10	2013-04-01	https://pubmed.ncbi.nlm.nih.gov/?term=23433711
The combination of increased expression of TGF-β1 and VEGF caused by Gb3 accumulation may allow upregulation of FGF-2, VEGFR2 and P-p38 expression, and these changes may be associated with Fabry disease nephropathy by inducing apoptosis.	NA	NA	Gb3////TGF-β1	allow	FGF-2	abstracts	Possible role of transforming growth factor-β1 and vascular endothelial growth factor in Fabry disease nephropathy.////Possible role of transforming growth factor-b1 and vascular endothelial growth factor in Fabry disease nephropathy.	International journal of molecular medicine	FGF2////TGFB1			Gb3	23007467	11	2012-12-01	https://pubmed.ncbi.nlm.nih.gov/?term=23007467
The majority of patients with Fabry disease have therefore a profile of low TNF-alpha (increased frequency of GG genotype of the TNF-alpha[-308] polymorphism), high IL-10 production (preponderance of the C allele of the wild type or heterozygous state for the polymorphisms of IL-10 [819; -592], but simultaneously increased production of the pro-inflammatory cytokines IL-1beta and IL-1alpha usuall…	patients	NA	Fabry disease////TNF-alpha	have////production	IL-10////TNF-alpha	abstracts	An association study of inflammatory cytokine gene polymorphisms in Fabry disease.////An association study of inflammatory cytokine gene polymorphisms in Fabry disease.	European cytokine network	IL10////TNF	Fabry disease			17353161	7	2006-12-01	https://pubmed.ncbi.nlm.nih.gov/?term=17353161
The purpose of this study was to investigate whether the expression of transforming growth factor-β1 (TGF-β1) and vascular endothelial growth factor (VEGF) is associated with the renal pathogenesis of Fabry disease.	NA	NA	TGF-β1////transforming growth factor	associated	Fabry disease	abstracts	Possible role of transforming growth factor-β1 and vascular endothelial growth factor in Fabry disease nephropathy.////Possible role of transforming growth factor-b1 and vascular endothelial growth factor in Fabry disease nephropathy.	International journal of molecular medicine	TGFB1////Transforming Growth Factor	Fabry disease			23007467	11	2012-12-01	https://pubmed.ncbi.nlm.nih.gov/?term=23007467
These findings indicated that IL-18 might represent a diagnostic marker in Fabry patients who carried IVS4+919 G>A mutation and have developed LVH.	patients	NA	IL-18	represent	Fabry patients	body_discussion	Interleukin-18 deteriorates Fabry cardiomyopathy and contributes to the development of left ventricular hypertrophy in Fabry patients with GLA IVS4+919 G>A mutation.////Interleukin-18 deteriorates Fabry cardiomyopathy and contributes to the development of left ventricular hypertrophy in Fabry patients with GLA IVS4+919 G>A mutation.	Oncotarget	IL18	Fabry patients			27888626	8	2016-12-01	https://pubmed.ncbi.nlm.nih.gov/?term=27888626
These results suggest that overexpression of TGF-β1 and VEGF in the Fabry mouse kidney might contribute to Fabry disease nephropathy by inducing apoptosis.	mouse model	NA	Fabry mouse////TGF-β1	contribute////overexpression	Fabry disease////Fabry mouse	abstracts	Possible role of transforming growth factor-β1 and vascular endothelial growth factor in Fabry disease nephropathy.////Possible role of transforming growth factor-b1 and vascular endothelial growth factor in Fabry disease nephropathy.	International journal of molecular medicine	TGFB1	Fabry disease////Fabry mouse			23007467	11	2012-12-01	https://pubmed.ncbi.nlm.nih.gov/?term=23007467
TNF , TNFR 1, TNFR 2, MMP ‐2, and Lyso‐Gb_3 are elevated in male FD patients relative to female patients.	patients	NA	TNF////TNFR 1////TNFR 2	elevated	FD	figure_captions	Elevated Inflammatory Plasma Biomarkers in Patients With Fabry Disease: A Critical Link to Heart Failure With Preserved Ejection Fraction.////Elevated Inflammatory Plasma Biomarkers in Patients With Fabry Disease: A Critical Link to Heart Failure With Preserved Ejection Fraction.	Journal of the American Heart Association	TNF////TNFRSF1B	FD			30571380	8	2018-11-01	https://pubmed.ncbi.nlm.nih.gov/?term=30571380
TNF , TNFR 1, TNFR 2, MMP ‐2, and Lyso‐Gb_3 are elevated in FD patients undergoing ERT relative to those not receiving ERT .	patients	NA	TNF////TNFR 1////TNFR 2	elevated	FD	figure_captions	Elevated Inflammatory Plasma Biomarkers in Patients With Fabry Disease: A Critical Link to Heart Failure With Preserved Ejection Fraction.////Elevated Inflammatory Plasma Biomarkers in Patients With Fabry Disease: A Critical Link to Heart Failure With Preserved Ejection Fraction.	Journal of the American Heart Association	TNF////TNFRSF1B	FD			30571380	8	2018-11-01	https://pubmed.ncbi.nlm.nih.gov/?term=30571380
TNF and IL-10 were higher, and IL-4 was lower in the subgroup of FD men with pain compared to controls (p < .05 to p < .01).	patients	NA	IL-4////TNF	was lower////were	FD////IL-10	abstracts	Tumor necrosis factor-α links heat and inflammation with Fabry pain.////Tumor necrosis factor-a links heat and inflammation with Fabry pain.	Molecular genetics and metabolism	IL10////IL4////TNF	FD			31221509	1	2019-07-01	https://pubmed.ncbi.nlm.nih.gov/?term=31221509
To test whether a dysregulated mTOR activity may be responsible for the upregulation of autophagosomes in α-Gal A deficient podocytes we treated IL1-stimulated control and α-Gal A deficient podocytes with the mTOR inhibitor rapamycin (Fig. 3 H, I).	in vitro	podocytes	IL1////α-Gal A	stimulated////treated	IL1////α-Gal A	body_results	Dysregulated autophagy contributes to podocyte damage in Fabry's disease.////Dysregulated autophagy contributes to podocyte damage in Fabry's disease.	PloS one	Interleukin-1		α-Gal A		23691056	37	2013-01-01	https://pubmed.ncbi.nlm.nih.gov/?term=23691056
VCAM-1 expression in HMiVECs was further enhanced by Gb3 by 1.8-fold as compared to TNF-α alone (n = 6; p = 0.0022; Figure 5A )	in vitro	HMiVEC cells	Gb3	compared	TNF-α	body_results	Globotriaosylsphingosine accumulation and not alpha-galactosidase-A deficiency causes endothelial dysfunction in Fabry disease.////Globotriaosylsphingosine accumulation and not alpha-galactosidase-A deficiency causes endothelial dysfunction in Fabry disease.	PloS one	TNF			Gb3	22558451	14	2012-01-01	https://pubmed.ncbi.nlm.nih.gov/?term=22558451
