# Supplementary material for: Reconstruction of the Cytokine Signaling in Lysosomal Storage Diseases by Literature Mining and Network Analysis
Source: Front Cell Dev Biol. 2021 Aug 20;9:703489. doi: 10.3389/fcell.2021.703489 (PMC8417786; doi:10.3389/fcell.2021.703489)
Supplement: Supplementary Table 4 — Selected sentences from ASMD literature. [file Table_4.xlsx]

## Sheet: ASMD sentences
sentence	human/animals	tissue/cell	asmd	from_context	verb	to_context	section	article title	journal_title	cytokines	asmd terms	genes terms	metabolites terms	pmid	cyted_by	date_published	PubMed
Approximately 5% of patients are homozygous for a common 24-base duplication mutation and have no demonstrable chitotriosidase activity, which has stimulated the search for other plasma biomarkers, (e.g. PARC/CCL18, a chemokine that is elevated in both Gaucher disease and ASM deficiency).33	patients	plasma	type_a_b	CCL18	elevated	ASM deficiency	body_discussion	A prospective, cross-sectional survey study of the natural history of Niemann-Pick disease type B.////A prospective, cross-sectional survey study of the natural history of Niemann-Pick disease type B.	Pediatrics	CCL18	ASM deficiency			18625664	39	2009-02-02	https://pubmed.ncbi.nlm.nih.gov/?term=18625664
Chitotriosidase may prove to be a useful marker of disease activity as in Gaucher disease, where the level has been proposed for monitoring patient responses to enzyme replacement therapy.32 Approximately 5% of patients are homozygous for a common 24-base duplication mutation and have no demonstrable chitotriosidase activity, which has stimulated the search for other plasma biomarkers, (e.g. PARC…	patients	plasma	type_a_b	CCL18	elevated	ASM deficiency	body_discussion	A prospective, cross-sectional survey study of the natural history of Niemann-Pick disease type B.////A prospective, cross-sectional survey study of the natural history of Niemann-Pick disease type B.	Pediatrics	CCL18	ASM deficiency			18625664	39	2009-02-02	https://pubmed.ncbi.nlm.nih.gov/?term=18625664
Following overnight treatment with TNFα to mimic inflammation in many lysosomal storage diseases,^12 NPD fibroblasts were incubated at 37 °C with a similar concentration of free ^125	in vitro	fibroblasts	np	TNFα	incubated	NPD	body_nonstandard	Clathrin-mediated endocytosis is impaired in type A-B Niemann-Pick disease model cells and can be restored by ICAM-1-mediated enzyme replacement.////Clathrin-mediated endocytosis is impaired in type A-B Niemann-Pick disease model cells and can be restored by ICAM-1-mediated enzyme replacement.	Molecular pharmaceutics	TNF	NPD			24949999	8	2015-06-20	https://pubmed.ncbi.nlm.nih.gov/?term=24949999
TNFα-stimulated NPD fibroblasts were incubated with free ASM and anti-ICAM/ASM NCs for 1 h at 37 °C, washed, and lysed as described above.	in vitro	fibroblasts		TNFα	incubated	ASM	body_nonstandard	Clathrin-mediated endocytosis is impaired in type A-B Niemann-Pick disease model cells and can be restored by ICAM-1-mediated enzyme replacement.////Clathrin-mediated endocytosis is impaired in type A-B Niemann-Pick disease model cells and can be restored by ICAM-1-mediated enzyme replacement.	Molecular pharmaceutics	TNF		ASM		24949999	8	2015-06-20	https://pubmed.ncbi.nlm.nih.gov/?term=24949999
TNFα-stimulated NPD fibroblasts were incubated with free ASM and anti-ICAM/ASM NCs for 1 h at 37 °C, washed, and lysed as described above.	in vitro	fibroblasts	np	NPD////TNFα	incubated////stimulated	ASM////NPD	body_nonstandard	Clathrin-mediated endocytosis is impaired in type A-B Niemann-Pick disease model cells and can be restored by ICAM-1-mediated enzyme replacement.////Clathrin-mediated endocytosis is impaired in type A-B Niemann-Pick disease model cells and can be restored by ICAM-1-mediated enzyme replacement.	Molecular pharmaceutics	TNF	NPD	ASM		24949999	8	2015-06-20	https://pubmed.ncbi.nlm.nih.gov/?term=24949999
To verify ASM activity within the lysosome, fibroblasts were incubated overnight with TNFα and fluorescent BODIPY-FL-C_12 -sphingomyelin, which integrates with cellular sphingomyelin stores and fluoresces red (620 nm) at high concentrations and green (530 nm) at physiological concentrations.	in vitro	fibroblasts		FL////TNFα	integrates	sphingomyelin	body_nonstandard	Clathrin-mediated endocytosis is impaired in type A-B Niemann-Pick disease model cells and can be restored by ICAM-1-mediated enzyme replacement.////Clathrin-mediated endocytosis is impaired in type A-B Niemann-Pick disease model cells and can be restored by ICAM-1-mediated enzyme replacement.	Molecular pharmaceutics	FLT3LG////TNF			sphingomyelin	24949999	8	2015-06-20	https://pubmed.ncbi.nlm.nih.gov/?term=24949999
(A) TNFα-activated human vs. mouse endothelial cells (HUVECs vs. H5V, respectively), incubated for 1 hat 37°C with green Fluoresbrite®-polystyrene NCs coated with γ3 and ASM.	in vitro	HUVEC and H5V cells		TNFα	coated	ASM	figure_captions	ICAM-1 targeting, intracellular trafficking, and functional activity of polymer nanocarriers coated with a fibrinogen-derived peptide for lysosomal enzyme replacement.////ICAM-1 Targeting, Intracellular Trafficking, and Functional Activity of Polymer Nanocarriers Coated with a Fibrinogen-Derived Peptide for Lysosomal Enzyme Replacement.	Journal of drug targeting	TNF		ASM		28665212	1	2018-02-20	https://pubmed.ncbi.nlm.nih.gov/?term=28665212
A recent report has suggested that tumor necrosis factor (TNF) utilizes acid sphingomyelinase (SMase) pathway to activate NFkB (Schutze et al. 1992.	NA	NA		TNF////tumor necrosis factor	utilizes	acid sphingomyelinase	abstracts	Acid sphingomyelinase is not essential for the IL-1 and tumor necrosis factor receptor signaling pathway leading to NFkB activation.////Acid sphingomyelinase is not essential for the IL-1 and tumor necrosis factor receptor signaling pathway leading to NFkB activation.	International immunology	TNF////Tumor Necrosis Factors		acid sphingomyelinase		7981153	9	1994-08-01	https://pubmed.ncbi.nlm.nih.gov/?term=7981153
A significant decrease in mRNA and protein levels of ASMase was observed after TGFβ treatment, suggesting that TGFβ is involved in the regulation of ASMase gene expression (Fig 3a, b).	NA	NA		ASMase////TGFβ	involved////observed	ASMase////TGFβ	body_results	Acid sphingomyelinase deficiency contributes to resistance of scleroderma fibroblasts to Fas-mediated apoptosis.////Acid sphingomyelinase deficiency contributes to resistance of scleroderma fibroblasts to Fas-mediated apoptosis.	Journal of dermatological science	Transforming Growth Factor beta		ASMase		22771321	5	2012-09-01	https://pubmed.ncbi.nlm.nih.gov/?term=22771321
Acid sphingomyelinase (ASM)-deficient human fibroblasts failed to phosphorylate extracellular signal-regulated kinase (ERK), or upregulate MMP-1 mRNA and protein expression upon stimulation with interleukin-1 beta (IL-1beta), whereas phosphorylation of p38 mitogen-activated protein kinase and IL-8 production remained unaffected.	in vitro	fibroblasts		Acid sphingomyelinase (ASM)	upregulate	IL-1beta////interleukin-1 beta	abstracts	Matrix metalloproteinase-1 expression induced by IL-1beta requires acid sphingomyelinase.////Matrix metalloproteinase-1 expression induced by IL-1beta requires acid sphingomyelinase.	FEBS letters	IL1B		Acid sphingomyelinase (ASM)		19302792	8	2009-03-01	https://pubmed.ncbi.nlm.nih.gov/?term=19302792
Additionally, Asm co-deficiency also significantly reduced serum MIP1-alpha	NA	NA		Asm	reduced	MIP1-alpha	body_results	Acid Sphingomyelinase Deficiency Ameliorates Farber Disease.	International journal of molecular sciences	CCL3		Asm		31835809	3	2019-12-01	https://pubmed.ncbi.nlm.nih.gov/?term=31835809
Although neutrophil chemotactic factor MIP-2 was strongly increased in BAL of ASM^−/− compared to WT mice, no extravascular migration was observed following TNF application.	mouse model	NA		MIP-2////neutrophil chemotactic factor	increased	ASM	body_results	Reevaluation of Lung Injury in TNF-Induced Shock: The Role of the Acid Sphingomyelinase.	Mediators of inflammation	CXCL2////CXCL8		ASM		32410851	1	2020-01-01	https://pubmed.ncbi.nlm.nih.gov/?term=32410851
and IL-5, and these results were paralleled by decreased production of typical T_H 2 cytokines in Asm^-/- T lymphocytes in vitro.	in vitro	T cells		IL-5	paralleled	Asm////cytokines	abstracts	Acid sphingomyelinase regulates T_H 2 cytokine release and bronchial asthma.	Allergy	IL5////x_cytokine		Asm		31494944		2020-03-01	https://pubmed.ncbi.nlm.nih.gov/?term=31494944
Asm -deficiency significantly decreased Il-1ß mRNA expression levels compared to wild-type littermates after 5 weeks cuprizone treatment followed by 2 weeks recovery (d) .	NA	NA		Asm	decreased	Il-1ß	figure_captions	Acid sphingomyelinase deficiency enhances myelin repair after acute and chronic demyelination.////Acid sphingomyelinase deficiency enhances myelin repair after acute and chronic demyelination.	PloS one	IL1B		Asm		28582448	8	2017-01-01	https://pubmed.ncbi.nlm.nih.gov/?term=28582448
Asm inhibition by amitriptyline significantly decreased IL-1ß mRNA expression (d) .	NA	NA		Asm	decreased	IL-1ß	figure_captions	Acid sphingomyelinase deficiency enhances myelin repair after acute and chronic demyelination.////Acid sphingomyelinase deficiency enhances myelin repair after acute and chronic demyelination.	PloS one	IL1B		Asm		28582448	8	2017-01-01	https://pubmed.ncbi.nlm.nih.gov/?term=28582448
ASM^-/- and wild-type (WT) mice received 50 μ g endotoxin-free murine TNF intravenously alone or in combination with the pan-caspase inhibitor carbobenzoxy-valyl-alanyl-aspartyl-[O-methyl]-fluoromethylketone (zVAD) and were ventilated at low tidal volume while lung mechanics were followed.	mouse model	NA		ASM	received	TNF	abstracts	Reevaluation of Lung Injury in TNF-Induced Shock: The Role of the Acid Sphingomyelinase.	Mediators of inflammation	TNF		ASM		32410851	1	2020-01-01	https://pubmed.ncbi.nlm.nih.gov/?term=32410851
ASMase expression was decreased in SSc fibroblasts and Transforming Growth Factor beta (TGFb), the major fibrogenic cytokine involved in the pathogenesis of SSc, downregulated ASMase in normal fibroblasts.	in vitro	fibroblasts		ASMase////cytokine	decreased////downregulated	ASMase////TGFb////Transforming Growth Factor beta	abstracts	Acid sphingomyelinase deficiency contributes to resistance of scleroderma fibroblasts to Fas-mediated apoptosis.////Acid sphingomyelinase deficiency contributes to resistance of scleroderma fibroblasts to Fas-mediated apoptosis.	Journal of dermatological science	TGFB3////Transforming Growth Factor beta////x_cytokine		ASMase		22771321	5	2012-09-01	https://pubmed.ncbi.nlm.nih.gov/?term=22771321
ASMase is involved in the conversion of sphingomyelinase to ceramide and studies using ASMase−/− cells from patients with NPDA (Niemann Pick Disease A), who have an inherent lack of ASMase and from ASMase knock-out mice show that ASMase is crucial for the induction of apoptosis through external stimuli including CD95/Fas, tumor necrosis factor receptor (TNF-R) and other stress stimuli [17].	in vitro; mouse model	NA		ASMase	is	CD95////Fas////TNF-R////tumor necrosis factor	body_introduction	Acid sphingomyelinase deficiency contributes to resistance of scleroderma fibroblasts to Fas-mediated apoptosis.////Acid sphingomyelinase deficiency contributes to resistance of scleroderma fibroblasts to Fas-mediated apoptosis.	Journal of dermatological science	FAS////TNFRSF1A////Tumor Necrosis Factors		ASMase		22771321	5	2012-09-01	https://pubmed.ncbi.nlm.nih.gov/?term=22771321
Basal levels of IL-8 were also higher in Asm-deficient neutrophils than in wild-type neutrophils.	NA	neutrophils		IL-8	were	Asm	body_results	Pseudomonas aeruginosa pyocyanin induces neutrophil death via mitochondrial reactive oxygen species and mitochondrial acid sphingomyelinase.////Pseudomonas aeruginosa Pyocyanin Induces Neutrophil Death via Mitochondrial Reactive Oxygen Species and Mitochondrial Acid Sphingomyelinase.	Antioxidants & redox signaling	CXCL8		Asm		25686490	30	2015-05-01	https://pubmed.ncbi.nlm.nih.gov/?term=25686490
Data are shown as mean + SEM with WT sham ( n = 5), WT+TNF ( n = 5), WT+zVAD/TNF ( n = 4), ASM^−/− +TNF (n = 5), ASM^−/− sham (n = 6), and ASM^−/− +zVAD/TNF (n = 5).	NA	NA		TNF	shown	ASM	figure_captions	Reevaluation of Lung Injury in TNF-Induced Shock: The Role of the Acid Sphingomyelinase.	Mediators of inflammation	TNF		ASM		32410851	1	2020-01-01	https://pubmed.ncbi.nlm.nih.gov/?term=32410851
Defining a role for acid sphingomyelinase in the p38/interleukin-6 pathway.	NA	NA		acid sphingomyelinase	Defining	interleukin-6	titles	Defining a role for acid sphingomyelinase in the p38/interleukin-6 pathway.////Defining a role for acid sphingomyelinase in the p38/interleukin-6 pathway.	The Journal of biological chemistry	IL6		acid sphingomyelinase		24951586	6	2014-08-01	https://pubmed.ncbi.nlm.nih.gov/?term=24951586
Evidence against involvement of the acid lysosomal sphingomyelinase in the tumor-necrosis-factor- and interleukin-1-induced sphingomyelin cycle and cell proliferation in human fibroblasts.	in vitro	fibroblasts		interleukin-1	induced	sphingomyelin	titles	Evidence against involvement of the acid lysosomal sphingomyelinase in the tumor-necrosis-factor- and interleukin-1-induced sphingomyelin cycle and cell proliferation in human fibroblasts.////Evidence against involvement of the acid lysosomal sphingomyelinase in the tumor-necrosis-factor- and interleukin-1-induced sphingomyelin cycle and cell proliferation in human fibroblasts.	The Biochemical journal	Interleukin-1			sphingomyelin	7980390	10	1994-10-01	https://pubmed.ncbi.nlm.nih.gov/?term=7980390
Four WT mice died during the experiment, whereas all TNF-treated ASM^−/− mice survived (p < 0.05, n = 10 per group).	mouse model	NA		TNF	treated	ASM	figure_captions	Reevaluation of Lung Injury in TNF-Induced Shock: The Role of the Acid Sphingomyelinase.	Mediators of inflammation	TNF		ASM		32410851	1	2020-01-01	https://pubmed.ncbi.nlm.nih.gov/?term=32410851
Given the similarity of the storage cells in NPD and Gaucher disease, we studied Gaucher plasma markers (chitotriosidase and CCL18) in two siblings homozygous for the R228C mutation in acid sphingomyelinase (ASM) and a type B course of NPD.	patients	plasma	type_b	CCL18////NPD	studied	acid sphingomyelinase (ASM)////CCL18////NPD	abstracts	Plasma chitotriosidase and CCL18: early biochemical surrogate markers in type B Niemann-Pick disease.////Plasma chitotriosidase and CCL18: early biochemical surrogate markers in type B Niemann-Pick disease.	Journal of inherited metabolic disease	CCL18	type B	acid sphingomyelinase (ASM)		15702402	18	2005-01-01	https://pubmed.ncbi.nlm.nih.gov/?term=15702402
Hemoglobin was increased in the group WT+TNF compared to the sham control and was higher in TNF-treated WT mice than in TNF-treated ASM mice (Table 1).	mouse model	NA		TNF	treated////was	ASM	body_results	Reevaluation of Lung Injury in TNF-Induced Shock: The Role of the Acid Sphingomyelinase.	Mediators of inflammation	TNF		ASM		32410851	1	2020-01-01	https://pubmed.ncbi.nlm.nih.gov/?term=32410851
Here, we demonstrate that tumor necrosis factor-related apoptosis-inducing ligand (TRAIL) and CD95 activate the ASM via a redox mechanism resulting in release of ceramide and formation of ceramide-enriched membrane platforms.	NA	NA		CD95////tumor necrosis factor	activate////related	ASM////CD95	abstracts	TRAIL activates acid sphingomyelinase via a redox mechanism and releases ceramide to trigger apoptosis.////TRAIL activates acid sphingomyelinase via a redox mechanism and releases ceramide to trigger apoptosis.	Oncogene	FAS////Tumor Necrosis Factors		ASM		16636669	44	2006-09-01	https://pubmed.ncbi.nlm.nih.gov/?term=16636669
Higher numbers of Asm^-/- T cells in bronchoalveolar lavage fluid released lower levels of IL-4	NA	NA		Asm	released	IL-4	abstracts	Acid sphingomyelinase regulates T_H 2 cytokine release and bronchial asthma.	Allergy	IL4		Asm		31494944		2020-03-01	https://pubmed.ncbi.nlm.nih.gov/?term=31494944
However, in asmase-/- mice secretion of IL-2 was significantly reduced, whereas the intracellular IL-2 levels were elevated.	mouse model	NA		asmase	reduced////secretion	IL-2	abstracts	Ceramide-independent CD28 and TCR signaling but reduced IL-2 secretion in T cells of acid sphingomyelinase-deficient mice.////Ceramide-independent CD28 and TCR signaling but reduced IL-2 secretion in T cells of acid sphingomyelinase-deficient mice.	European journal of immunology	IL2		asmase		9541582	12	1998-03-01	https://pubmed.ncbi.nlm.nih.gov/?term=9541582
However, the action of desipramine was independent of its action on ASMase, since neither genetic loss of ASMase (Niemann-Pick fibroblasts) nor knockdown of ASMase using RNA interference affected TNFalpha-induced PGE(2) synthesis.	NA	NA		ASMase	affected	TNFalpha	abstracts	Acid ceramidase but not acid sphingomyelinase is required for tumor necrosis factor-{alpha}-induced PGE2 production.////Acid ceramidase but not acid sphingomyelinase is required for tumor necrosis factor-{alpha}-induced PGE2 production.	The Journal of biological chemistry	TNF		ASMase		16803890	31	2006-08-01	https://pubmed.ncbi.nlm.nih.gov/?term=16803890
However, the action of desipramine was independent of its action on ASMase, since neither genetic loss of ASMase (Niemann-Pick fibroblasts) nor knockdown of ASMase using RNA interference affected TNFalpha-induced PGE(2) synthesis.	in vitro	fibroblasts	np	Niemann-Pick	affected	TNFalpha	abstracts	Acid ceramidase but not acid sphingomyelinase is required for tumor necrosis factor-{alpha}-induced PGE2 production.////Acid ceramidase but not acid sphingomyelinase is required for tumor necrosis factor-{alpha}-induced PGE2 production.	The Journal of biological chemistry	TNF	Niemann-Pick			16803890	31	2006-08-01	https://pubmed.ncbi.nlm.nih.gov/?term=16803890
Importantly, pronounced upregulation of the chemokine CCL5, a target of ASM-mediated inflammatory signaling, was detected that correlated with the inflammatory response, providing a possible mechanism for hASM-associated toxicity.	NA	NA		chemokine CCL5	upregulation	ASM	abstracts	Safety study of adeno-associated virus serotype 2-mediated human acid sphingomyelinase expression in the nonhuman primate brain.////Safety study of adeno-associated virus serotype 2-mediated human acid sphingomyelinase expression in the nonhuman primate brain.	Human gene therapy	CCL5		ASM		22574943	11	2012-08-01	https://pubmed.ncbi.nlm.nih.gov/?term=22574943
In addition, compared to wild-type littermates, Asm -deficient animals showed a significant decrease in pro-inflammatory IL-1β mRNA levels at week 7 (Fig 4d and 4e).	NA	NA		Asm	showed	IL-1β	body_results	Acid sphingomyelinase deficiency enhances myelin repair after acute and chronic demyelination.////Acid sphingomyelinase deficiency enhances myelin repair after acute and chronic demyelination.	PloS one	IL1B		Asm		28582448	8	2017-01-01	https://pubmed.ncbi.nlm.nih.gov/?term=28582448
In addition, TNF-alpha and IL-1 beta stimulated [3H]thymidine incorporation in Niemann-Pick fibroblasts, as in normal cells.	in vitro	fibroblasts	np	IL-1 beta////TNF-alpha	stimulated	Niemann-Pick	abstracts	Evidence against involvement of the acid lysosomal sphingomyelinase in the tumor-necrosis-factor- and interleukin-1-induced sphingomyelin cycle and cell proliferation in human fibroblasts.////Evidence against involvement of the acid lysosomal sphingomyelinase in the tumor-necrosis-factor- and interleukin-1-induced sphingomyelin cycle and cell proliferation in human fibroblasts.	The Biochemical journal	IL1B////TNF	Niemann-Pick			7980390	10	1994-10-01	https://pubmed.ncbi.nlm.nih.gov/?term=7980390
In conclusion, plasma chitotriosidase and CCL18 may also serve as markers for the formation of pathological lipid-laden macrophages in type B NPD, in analogy to Gaucher disease.	NA	NA	type_b	CCL18	serve	type B	abstracts	Plasma chitotriosidase and CCL18: early biochemical surrogate markers in type B Niemann-Pick disease.////Plasma chitotriosidase and CCL18: early biochemical surrogate markers in type B Niemann-Pick disease.	Journal of inherited metabolic disease	CCL18	type B			15702402	18	2005-01-01	https://pubmed.ncbi.nlm.nih.gov/?term=15702402
In contrast, the relatively high numbers of neutrophils in the lungs of ASM^−/− mice were strongly reduced following TNF injection.	mouse model	NA		ASM	reduced	TNF	body_results	Reevaluation of Lung Injury in TNF-Induced Shock: The Role of the Acid Sphingomyelinase.	Mediators of inflammation	TNF		ASM		32410851	1	2020-01-01	https://pubmed.ncbi.nlm.nih.gov/?term=32410851
In endothelial cells, increased release of S-SMase into the culture medium in response to interleukin-1β (IL-1β) occurred with concomitant diminution of L-SMase activity, consistent with the alternative trafficking model of aSMase [56].	NA	NA		IL-1β////interleukin-1β	occurred	aSMase	body_nonstandard	Roles and regulation of secretory and lysosomal acid sphingomyelinase.////Roles and regulation of secretory and lysosomal acid sphingomyelinase.	Cellular signalling	IL1B		aSMase		19385042	109	2009-06-01	https://pubmed.ncbi.nlm.nih.gov/?term=19385042
In line with this, microvascular permeability, which was measured as albumin influx into the alveoli, was higher in ASM sham than in WT mice and was reduced in TNF-treated ASM^−/− mice (Figure 4(b)).	mouse model	lung		ASM////TNF	reduced////treated	ASM////TNF	body_results	Reevaluation of Lung Injury in TNF-Induced Shock: The Role of the Acid Sphingomyelinase.	Mediators of inflammation	TNF		ASM		32410851	1	2020-01-01	https://pubmed.ncbi.nlm.nih.gov/?term=32410851
In recent years, aSMase-null mice have been shown to be protected against a variety of stress stimuli, including Fas ligand [105], lipopolysaccharide (LPS) [13], ionizing radiation [14, 106], photocytotoxicity [107], ischemia/reperfusion injury [93], cisplatin [108], and tumor necrosis factor-α (TNF-α) [109, 110] owing to impaired ceramide generation.	NA	NA		aSMase	protected	Fas ligand////TNF-α////tumor necrosis factor-α	body_nonstandard	Roles and regulation of secretory and lysosomal acid sphingomyelinase.////Roles and regulation of secretory and lysosomal acid sphingomyelinase.	Cellular signalling	FASLG////TNF		aSMase		19385042	109	2009-06-01	https://pubmed.ncbi.nlm.nih.gov/?term=19385042
In the BAL, IL-6 levels (Figure 3(f)) were only moderately increased by TNF and in contrast to the plasma values, with higher concentrations in ASM^−/− than in WT mice.	mouse model	NA		IL-6////TNF	increased	ASM////TNF	body_results	Reevaluation of Lung Injury in TNF-Induced Shock: The Role of the Acid Sphingomyelinase.	Mediators of inflammation	IL6////TNF		ASM		32410851	1	2020-01-01	https://pubmed.ncbi.nlm.nih.gov/?term=32410851
Inflammatory biomarkers, including chitotriosidase and CCL18, are elevated in NPD patients as well [67].	patients	NA	np	CCL18	elevated	NPD	body_nonstandard	Types A and B Niemann-Pick disease.////Types A and B Niemann-Pick disease.	Molecular genetics and metabolism	CCL18	NPD			28164782	39	2017-01-28	https://pubmed.ncbi.nlm.nih.gov/?term=28164782
Interleukin-6 (IL-6), but not IL-1beta or tumor necrosis factor alpha, was elevated in infected ASM-KO mice compared to levels in WT or Het mice, but studies with IL-6-KO mice and recombinant SV expressing IL-6 showed no role for IL-6 in fatal disease.	mouse model	NA		IL-6////Interleukin-6	elevated	ASM	abstracts	Acid sphingomyelinase deficiency increases susceptibility to fatal alphavirus encephalomyelitis.////Acid sphingomyelinase deficiency increases susceptibility to fatal alphavirus encephalomyelitis.	Journal of virology	IL6		ASM		16943298	13	2006-11-01	https://pubmed.ncbi.nlm.nih.gov/?term=16943298
It is well established that TNF activates the ASM [18, 23, 24], which was the rationale for including ASM-deficient (ASM^−/− ) mice in this study, which we expected to be protected from TNF-induced injury.	mouse model	NA		ASM////TNF	activates////deficient	ASM	body_introduction	Reevaluation of Lung Injury in TNF-Induced Shock: The Role of the Acid Sphingomyelinase.	Mediators of inflammation	TNF		ASM		32410851	1	2020-01-01	https://pubmed.ncbi.nlm.nih.gov/?term=32410851
Knockdown of ASM was found to significantly inhibit PMA-dependent IL-6 induction at the mRNA level, probably ruling out mechanisms of translation or secretion of IL-6.	NA	NA		ASM	inhibit	IL-6	abstracts	Defining a role for acid sphingomyelinase in the p38/interleukin-6 pathway.////Defining a role for acid sphingomyelinase in the p38/interleukin-6 pathway.	The Journal of biological chemistry	IL6		ASM		24951586	6	2014-08-01	https://pubmed.ncbi.nlm.nih.gov/?term=24951586
Matrix metalloproteinase-1 expression induced by IL-1beta requires acid sphingomyelinase.	NA	NA		IL-1beta	requires	acid sphingomyelinase	titles	Matrix metalloproteinase-1 expression induced by IL-1beta requires acid sphingomyelinase.////Matrix metalloproteinase-1 expression induced by IL-1beta requires acid sphingomyelinase.	FEBS letters	IL1B		acid sphingomyelinase		19302792	8	2009-03-01	https://pubmed.ncbi.nlm.nih.gov/?term=19302792
Normal dermal fibroblasts treated with TGFβ (2.5ng/mL) for 24 h were analyzed for a) ASMase mRNA expression by real time PCR (*p<0.05, n=3) and b) ASMase (red) protein expression by immunofluoroscence (n=3, representative image is shown).	in vitro	fibroblasts		TGFβ	analyzed	ASMase	figure_captions	Acid sphingomyelinase deficiency contributes to resistance of scleroderma fibroblasts to Fas-mediated apoptosis.////Acid sphingomyelinase deficiency contributes to resistance of scleroderma fibroblasts to Fas-mediated apoptosis.	Journal of dermatological science	Transforming Growth Factor beta		ASMase		22771321	5	2012-09-01	https://pubmed.ncbi.nlm.nih.gov/?term=22771321
Our study demonstrates that ASMase is constitutively down-regulated in SSc fibroblasts and in response to TGFβ signaling in healthy fibroblasts.	in vitro	fibroblasts		ASMase	regulated	TGFβ	body_introduction	Acid sphingomyelinase deficiency contributes to resistance of scleroderma fibroblasts to Fas-mediated apoptosis.////Acid sphingomyelinase deficiency contributes to resistance of scleroderma fibroblasts to Fas-mediated apoptosis.	Journal of dermatological science	Transforming Growth Factor beta		ASMase		22771321	5	2012-09-01	https://pubmed.ncbi.nlm.nih.gov/?term=22771321
Reevaluation of Lung Injury in TNF-Induced Shock: The Role of the Acid Sphingomyelinase.	NA	NA		TNF	Induced	Acid Sphingomyelinase	titles	Reevaluation of Lung Injury in TNF-Induced Shock: The Role of the Acid Sphingomyelinase.	Mediators of inflammation	TNF		Acid Sphingomyelinase		32410851	1	2020-01-01	https://pubmed.ncbi.nlm.nih.gov/?term=32410851
show that ASMase is crucial for the induction of apoptosis through external stimuli including CD95/Fas, tumor necrosis factor receptor (TNF-R) and other stress stimuli [17].	NA	NA		ASMase	is crucial	CD95////Fas////TNF-R////tumor necrosis factor	body_introduction	Acid sphingomyelinase deficiency contributes to resistance of scleroderma fibroblasts to Fas-mediated apoptosis.////Acid sphingomyelinase deficiency contributes to resistance of scleroderma fibroblasts to Fas-mediated apoptosis.	Journal of dermatological science	FAS////TNFRSF1A////Tumor Necrosis Factors		ASMase		22771321	5	2012-09-01	https://pubmed.ncbi.nlm.nih.gov/?term=22771321
Survival was compared by univariate Kaplan-Meier analysis in TNF-treated WT and ASM^−/− mice.	mouse model	NA		TNF	treated	ASM	figure_captions	Reevaluation of Lung Injury in TNF-Induced Shock: The Role of the Acid Sphingomyelinase.	Mediators of inflammation	TNF		ASM		32410851	1	2020-01-01	https://pubmed.ncbi.nlm.nih.gov/?term=32410851
Taken together, these results demonstrate that ASM plays a critical role in p38 signaling and IL-6 synthesis with implications for tumor pathobiology.	NA	NA		ASM	plays	IL-6	abstracts	Defining a role for acid sphingomyelinase in the p38/interleukin-6 pathway.////Defining a role for acid sphingomyelinase in the p38/interleukin-6 pathway.	The Journal of biological chemistry	IL6		ASM		24951586	6	2014-08-01	https://pubmed.ncbi.nlm.nih.gov/?term=24951586
Taken together, TNF caused a systemic inflammatory response including cardiovascular failure with lethal outcome exclusively in 40% of the WT mice, whereas ASM^−/− mice were protected against TNF-induced hypotension.	mouse model	NA		ASM	protected	TNF	body_results	Reevaluation of Lung Injury in TNF-Induced Shock: The Role of the Acid Sphingomyelinase.	Mediators of inflammation	TNF		ASM		32410851	1	2020-01-01	https://pubmed.ncbi.nlm.nih.gov/?term=32410851
TGFβ transcriptionally regulates both ASMase and PP2A, suggesting that the ASMase-PP2A pathway is important in maintaining the SSc phenotype.	NA	NA		TGFβ	regulates	ASMase	body_discussion	Acid sphingomyelinase deficiency contributes to resistance of scleroderma fibroblasts to Fas-mediated apoptosis.////Acid sphingomyelinase deficiency contributes to resistance of scleroderma fibroblasts to Fas-mediated apoptosis.	Journal of dermatological science	Transforming Growth Factor beta		ASMase		22771321	5	2012-09-01	https://pubmed.ncbi.nlm.nih.gov/?term=22771321
The engagement of TNFR1 by TNF-alpha led to a time-dependent increase in acid sphingomyelinase (SMase; ASM) activity, corresponding with a decrease in cellular sphingomyelin.	NA	NA		ASM////TNF-alpha////TNFR1	corresponding////led	acid sphingomyelinase////sphingomyelin	abstracts	TNFR1-induced sphingomyelinase activation modulates TCR signaling by impairing store-operated Ca2+ influx.////TNFR1-induced sphingomyelinase activation modulates TCR signaling by impairing store-operated Ca2+ influx.	Journal of leukocyte biology	TNF////TNFRSF1B		acid sphingomyelinase////ASM	sphingomyelin	15817701	19	2005-07-01	https://pubmed.ncbi.nlm.nih.gov/?term=15817701
The results suggest that IL-1beta-induced expression of MMP-1 is dependent on ASM.	NA	NA		IL-1beta	is dependent	ASM	abstracts	Matrix metalloproteinase-1 expression induced by IL-1beta requires acid sphingomyelinase.////Matrix metalloproteinase-1 expression induced by IL-1beta requires acid sphingomyelinase.	FEBS letters	IL1B		ASM		19302792	8	2009-03-01	https://pubmed.ncbi.nlm.nih.gov/?term=19302792
The significant reduction of activated astrocytes and the decreased levels of IL-1β mRNA in Asm -deficient mice suggest a potential role in myelin repair.	mouse model	astrocytes		IL-1β		Asm	body_conclusions	Acid sphingomyelinase deficiency enhances myelin repair after acute and chronic demyelination.////Acid sphingomyelinase deficiency enhances myelin repair after acute and chronic demyelination.	PloS one	IL1B		Asm		28582448	8	2017-01-01	https://pubmed.ncbi.nlm.nih.gov/?term=28582448
This potent ability of TNF-alpha to rapidly modulate the TCR Ca(2+) signal via TNFR1-induced ASM activation can explain its suppressive effect on T cell function.	NA	NA		TNF-alpha////TNFR1	induced////modulate	ASM////TNFR1	abstracts	TNFR1-induced sphingomyelinase activation modulates TCR signaling by impairing store-operated Ca2+ influx.////TNFR1-induced sphingomyelinase activation modulates TCR signaling by impairing store-operated Ca2+ influx.	Journal of leukocyte biology	TNF////TNFRSF1B		ASM		15817701	19	2005-07-01	https://pubmed.ncbi.nlm.nih.gov/?term=15817701
TNF-stimulated Wt and NPD fibroblasts were incubated overnight with fluorescent BODIPY-FL-C_12 -sphingomyelin to permit visualization of lipid accumulation.	in vitro	fibroblasts	np	NPD////TNF	incubated////stimulated	FL////NPD	figure_captions	Clathrin-mediated endocytosis is impaired in type A-B Niemann-Pick disease model cells and can be restored by ICAM-1-mediated enzyme replacement.////Clathrin-mediated endocytosis is impaired in type A-B Niemann-Pick disease model cells and can be restored by ICAM-1-mediated enzyme replacement.	Molecular pharmaceutics	FLT3LG////TNF	NPD			24949999	8	2014-08-01	https://pubmed.ncbi.nlm.nih.gov/?term=24949999
To determine if TGFβ signaling regulates ASMase expression, normal fibroblasts were treated with 2.5 ng/ml of TGFβ for 24 hours.	in vitro	fibroblasts		TGFβ	regulates	ASMase	body_results	Acid sphingomyelinase deficiency contributes to resistance of scleroderma fibroblasts to Fas-mediated apoptosis.////Acid sphingomyelinase deficiency contributes to resistance of scleroderma fibroblasts to Fas-mediated apoptosis.	Journal of dermatological science	Transforming Growth Factor beta		ASMase		22771321	5	2012-09-01	https://pubmed.ncbi.nlm.nih.gov/?term=22771321
To directly investigate the role of acid SMase in IL-1 and TNF receptor-mediated signal transduction, we examined the ability of Niemann-Pick disease (NPD) type A fibroblasts, which are deficient in acid SMase, to induce IL-8 gene expression through activating NFkB. Unexpectedly, IL-1 alpha and TNF-alpha efficiently induced IL-8 production and IL-8 mRNA in NPD type A fibroblasts as in normal fibr…	in vitro	fibroblasts	np	IL-1 alpha////Niemann-Pick disease////NPD////TNF-alpha	induce////induced	IL-8////NPD	abstracts	Acid sphingomyelinase is not essential for the IL-1 and tumor necrosis factor receptor signaling pathway leading to NFkB activation.////Acid sphingomyelinase is not essential for the IL-1 and tumor necrosis factor receptor signaling pathway leading to NFkB activation.	International immunology	CXCL8////IL1A////TNF	Niemann-Pick disease////NPD			7981153	9	1994-08-01	https://pubmed.ncbi.nlm.nih.gov/?term=7981153
Together, these results suggest that ASMase is a critical mediator of the anti-apoptotic effects of TGFβ in dermal fibroblasts and its deficiency plays a central role in apoptosis resistance in SSc fibroblasts.	in vitro	fibroblasts		ASMase	is mediator	TGFβ	body_discussion	Acid sphingomyelinase deficiency contributes to resistance of scleroderma fibroblasts to Fas-mediated apoptosis.////Acid sphingomyelinase deficiency contributes to resistance of scleroderma fibroblasts to Fas-mediated apoptosis.	Journal of dermatological science	Transforming Growth Factor beta		ASMase		22771321	5	2012-09-01	https://pubmed.ncbi.nlm.nih.gov/?term=22771321
Tumor necrosis factor alpha activates NF-kappaB in acid sphingomyelinase-deficient mouse embryonic fibroblasts.	in vitro	fibroblasts		Tumor necrosis factor alpha	activates	acid sphingomyelinase	titles	Tumor necrosis factor alpha activates NF-kappaB in acid sphingomyelinase-deficient mouse embryonic fibroblasts.////Tumor necrosis factor alpha activates NF-kappaB in acid sphingomyelinase-deficient mouse embryonic fibroblasts.	The Journal of biological chemistry	TNF		acid sphingomyelinase		9099747	11	1997-04-01	https://pubmed.ncbi.nlm.nih.gov/?term=9099747
We observed that ASMase expression was decreased at the mRNA and protein levels in SSc fibroblasts and in normal fibroblasts treated with TGFβ, suggesting transcriptional regulation of ASMase by TGFβ.	in vitro	fibroblasts		ASMase	regulation	TGFβ	body_discussion	Acid sphingomyelinase deficiency contributes to resistance of scleroderma fibroblasts to Fas-mediated apoptosis.////Acid sphingomyelinase deficiency contributes to resistance of scleroderma fibroblasts to Fas-mediated apoptosis.	Journal of dermatological science	Transforming Growth Factor beta		ASMase		22771321	5	2012-09-01	https://pubmed.ncbi.nlm.nih.gov/?term=22771321
WT sham mice revealed significantly higher NO levels than ASM^−/− sham mice, and NO levels were significantly increased by TNF treatment, but there was no difference between TNF-treated ASM^−/− and WT mice (Figure 10).	mouse model	NA		TNF	treated	ASM	body_results	Reevaluation of Lung Injury in TNF-Induced Shock: The Role of the Acid Sphingomyelinase.	Mediators of inflammation	TNF		ASM		32410851	1	2020-01-01	https://pubmed.ncbi.nlm.nih.gov/?term=32410851
TNF-stimulated Wt and NPD fibroblasts were incubated overnight with fluorescent BODIPY-FL	in vitro	fibroblasts	np	NPD////TNF	incubated////stimulated	FL////NPD	figure_captions	Clathrin-mediated endocytosis is impaired in type A-B Niemann-Pick disease model cells and can be restored by ICAM-1-mediated enzyme replacement.////Clathrin-mediated endocytosis is impaired in type A-B Niemann-Pick disease model cells and can be restored by ICAM-1-mediated enzyme replacement.	Molecular pharmaceutics	FLT3LG////TNF	NPD			24949999	8	2014-08-01	https://pubmed.ncbi.nlm.nih.gov/?term=24949999
(A) TNFα-stimulated NPD fibroblasts were incubated for 1 h at 37 °C with free ^125	in vitro	fibroblasts	np	TNFα	stimulated	NPD	figure_captions	Clathrin-mediated endocytosis is impaired in type A-B Niemann-Pick disease model cells and can be restored by ICAM-1-mediated enzyme replacement.////Clathrin-mediated endocytosis is impaired in type A-B Niemann-Pick disease model cells and can be restored by ICAM-1-mediated enzyme replacement.	Molecular pharmaceutics	TNF	NPD			24949999	8	2014-08-01	https://pubmed.ncbi.nlm.nih.gov/?term=24949999
Direct evidence for the activation of ASM in this pathway was provided by complete abrogation of the TNF-alpha-induced inhibition of the Ca(2+) influx in an ASM-deficient murine T cell line (OT-II(+/+)ASM(-/-)).	in vitro	NA		ASM////TNF-alpha	induced////provided	ASM////TNF-alpha	abstracts	TNFR1-induced sphingomyelinase activation modulates TCR signaling by impairing store-operated Ca2+ influx.////TNFR1-induced sphingomyelinase activation modulates TCR signaling by impairing store-operated Ca2+ influx.	Journal of leukocyte biology	TNF		ASM		15817701	19	2005-07-01	https://pubmed.ncbi.nlm.nih.gov/?term=15817701
TGFβ regulates ASMase expression in normal dermal fibroblasts .	in vitro	fibroblasts		TGFβ	regulates	ASMase	body_results	Acid sphingomyelinase deficiency contributes to resistance of scleroderma fibroblasts to Fas-mediated apoptosis.////Acid sphingomyelinase deficiency contributes to resistance of scleroderma fibroblasts to Fas-mediated apoptosis.	Journal of dermatological science	Transforming Growth Factor beta		ASMase		22771321	5	2012-09-01	https://pubmed.ncbi.nlm.nih.gov/?term=22771321
TGFβ signaling regulates ASMase expression in normal fibroblasts .	in vitro	fibroblasts		TGFβ	regulates	ASMase	figure_captions	Acid sphingomyelinase deficiency contributes to resistance of scleroderma fibroblasts to Fas-mediated apoptosis.////Acid sphingomyelinase deficiency contributes to resistance of scleroderma fibroblasts to Fas-mediated apoptosis.	Journal of dermatological science	Transforming Growth Factor beta		ASMase		22771321	5	2012-09-01	https://pubmed.ncbi.nlm.nih.gov/?term=22771321
Further, ASM knockdown or desipramine blunted p38 MAPK activation in response to TNFα, revealing a key role for ASM in activating p38, a signaling pathway known to regulate IL-6 induction.	NA	NA		ASM	blunted	TNFα	abstracts	Defining a role for acid sphingomyelinase in the p38/interleukin-6 pathway.////Defining a role for acid sphingomyelinase in the p38/interleukin-6 pathway.	The Journal of biological chemistry	TNF		ASM		24951586	6	2014-08-01	https://pubmed.ncbi.nlm.nih.gov/?term=24951586
Further, blockade of autocrine TGFβ signaling in SSc fibroblasts using TGFβ neutralizing antibody (TGFβNA) restored mRNA expression of ASMase further confirming the role of TGFβ in regulation of ASMase (Fig 3c).	in vitro	fibroblasts		TGFβ	regulation	ASMase	body_results	Acid sphingomyelinase deficiency contributes to resistance of scleroderma fibroblasts to Fas-mediated apoptosis.////Acid sphingomyelinase deficiency contributes to resistance of scleroderma fibroblasts to Fas-mediated apoptosis.	Journal of dermatological science	Transforming Growth Factor beta		ASMase		22771321	5	2012-09-01	https://pubmed.ncbi.nlm.nih.gov/?term=22771321
In this work, we sought to define the role of ASM in IL-6 production because our previous work showed that a parallel pathway of ceramide metabolism, acid β-glucosidase 1, negatively regulates IL-6.	NA	NA		ASM	define	IL-6	abstracts	Defining a role for acid sphingomyelinase in the p38/interleukin-6 pathway.////Defining a role for acid sphingomyelinase in the p38/interleukin-6 pathway.	The Journal of biological chemistry	IL6		ASM		24951586	6	2014-08-01	https://pubmed.ncbi.nlm.nih.gov/?term=24951586
Moreover, in vitro stimulation of ASM-deficient T cells in the presence of TGF-β and IL-2 leads to higher numbers of induced Treg cells.	NA	NA		ASM////TGF-β	deficient////leads	IL-2////TGF-β	abstracts	CD4+ Foxp3+ regulatory T cell-mediated immunomodulation by anti-depressants inhibiting acid sphingomyelinase.////CD4+ Foxp3+ regulatory T cell-mediated immunomodulation by anti-depressants inhibiting acid sphingomyelinase.	Biological chemistry	IL2////Transforming Growth Factor beta		ASM		29908119	3	2018-09-01	https://pubmed.ncbi.nlm.nih.gov/?term=29908119
